# Supplementary material for: PARP inhibition impedes the maturation of nascent DNA strands during DNA replication
Source: Nat Struct Mol Biol. 2022 Mar 24;29(4):329–38. doi: 10.1038/s41594-022-00747-1 (PMC9010290; doi:10.1038/s41594-022-00747-1)
Supplement: Source Data Fig. 1 — Quantitative data for Fig. 1. [file 41594_2022_747_MOESM4_ESM.xlsx]

## Sheet: Figure 1A
		G1					S					G2
		exp1	exp2	exp3	exp4	exp5	exp1	exp2	exp3	exp4	exp5	exp1	exp2	exp3	exp4	exp5
WT	- PARGi	0.206914	0.228331	0.631192	0.362151	0.345084	0.397233	0.312835	1.02581	0.893435	0.663925	0.218505	0.24673	0.501012	0.404777	0.238347
	+ PARGi	1	1	1	1	1	1.92341	2.37167	2.58134	2.71053	2.78962	1.02467	0.709575	0.806944	0.585624	0.709283
FEN1-/-	- PARGi	0.394445	0.24703	0.824482	0.356665	0.347591	2.1817	1.82833	3.71668	4.4762	3.95817	0.251696	0.116058	0.475791	0.279698	0.200509
	+ PARGi	0.882184	0.779577	0.879615	1.5338	0.900118	9.48094	10.2996	9.94557	19.1731	13.599	0.770011	0.480307	0.439514	0.994629	0.753114

## Sheet: Figure 1B
	WT						FEN1-/-
	exp1	exp2	exp3	exp4	exp5	exp6	exp1	exp2	exp3	exp4	exp5	exp6
NT	1	1	1	1	1	1	3.22953	1.48575	1.81408	3.38514	6.89149	6.76021
PARPi	3.0961	1.84713	1.75257	4.63653	5.25218	0.719375	11.5808	2.98256	3.65921	7.17471	11.6994	17.44

## Sheet: Figure 1C
	WT				FEN1-/-				XRCC3-/-
PARPi (µM)	exp1	exp2	exp3	exp4	exp1	exp2	exp3	exp4	exp1	exp2	exp3	exp4
0	100	100	100	100	100	100	100	100	100	100	100	100
0.5	96.5157	91.5138	92.1986	93.4783	61.2069	61.3971	72.6923	81.3559	96.5649	91.1661	95.8621	108.108
1	98.6063	84.1743	91.9622	83.3333	44.8276	41.5441	52.6923	55.9322	75.1908	79.5053	66.2069	83.7838
2	86.7596	82.7982	85.3428	77.8986	23.2759	21.8382	38.0769	23.2768	45.4198	70.318	63.7931	72.973
5	64.2857	53.4404	52.4823	44.9275	0.086207	0.014706	0.092308	0.135593	8.24428	9.96466	10.7586	4.97297
