# Supplementary material for: PARP inhibition impedes the maturation of nascent DNA strands during DNA replication
Source: Nat Struct Mol Biol. 2022 Mar 24;29(4):329–38. doi: 10.1038/s41594-022-00747-1 (PMC9010290; doi:10.1038/s41594-022-00747-1)
Supplement: Source Data Fig. 2 — Quantitative data for Fig. 2 (these are also the data for Extended Data Fig. 2a,b,d: Fig. 2 shows the combined data and Extended Data Fig. 2a,b,d shows the data from the individual experiments). [file 41594_2022_747_MOESM5_ESM.xlsx]

## Sheet: Figure 2A & Extended Figure 2A
WT						FEN1-/-
- PARPi			+ PARPi			- PARPi			+ PARPi
exp1	exp2	exp3	exp1	exp2	exp3	exp1	exp2	exp3	exp1	exp2	exp3
0.282878	0.078511	0.017922	0.180408	0.004124	0.495	1.21132	0.163805	0.637142	0.614262	0.791154	0.004983
0.221843	0.001133	0.766004	0.003196	0.005911	0.266971	0.083788	0.019216	0.585541	0.557615	0.153316	0.526589
0.160885	0.006931	0.001442	0.020292	0.260042	0.015396	0.056436	0.11823	0.125124	0.587756	0.097955	0.004651
0.05486	0.039022	0.011663	0.113809	0.00676	0.568786	0.006991	0.423998	0.303303	0.008866	1.21677	0.903623
0.248221	0.00447	0.001368	0.000796	0.26565	0.111591	0.034058	0.388942	0.057561	0.000748	0.608934	0.012283
0.046872	0.007876	0.155102	0.012826	0.000942	0.176973	0.083391	0.068372	0.00327	0.006971	0.865137	0.002513
0.005674	0.101171	0.00134	0.008777	0.008378	0.135503	0.870711	1.00738	0.032357	0	0.122863	0.006526
0.030187	0.230525	0.317572	0.05845	0.158751	0.231436	0.153249	0.00953	0.486988	0.670319	0.197294	0.212626
0.186476	0.002004	0.006118	0.231734	0	0.154956	1.11539	0.302672	0.566821	1.80495	0.036205	0.03337
0.238952	0.00127	0.006309	0.001338	0.354052	0.001964	0.141192	0.144114	0.012488	0.407026	2.53746	0.936914
0.013587	0.034456	0.425951	0.003967	0.01512	0	0.000397	0.235336	0.21624	0.49463	0.0793	0.285055
0.594317	0.00108	0.430072	0.360713	0.060288	0.198929	0.069486	0.144569	0.023604	0.174037	0.05659	2.95291
0.00461	0.00482	0.032242	0.014104	0.140585	0.031088	0.048376	0.005152	0.346733	0.178511	0.392362	0.003767
0.079012	0.01912	0.001714	0.003177	0.006553	0.005914	0.000829	0.83385	0.037226	1.12226	0.496553	0.345176
0.018945	0.001201	0.011659	0.014184	1.10914	0.000801	0.117907	0.015418	0.907476	0.686544	0.282991	0
0.297319	0.14457	0.010458	0.003549	1.51857	0.001392	0.335303	0.001349	0.352202	0.462234	0.608959	0.004089
0.152316	0.020318	0.203724	0.085955	0.201337	0	0.284515	0.483847	0.004339	0.460804	0.399228	1.27294
0.028567	0.009739	0.253482	0.049692	0.915785	0	0.01546	0.506647	0.499517	0.65716	0.05844	0.405467
0.462526	0.000436	0	0.007806	0.252708	0.039837	0.015591	0.22721	0.042009	0.195152	0.121045	0.746594
0.00123	0.113807	0.125896	0.288836	0.00767	0	0.636817	0.002366	0.213548	0.153471	0.077992	0.860112
0.01204	0.727938	0.421719	0.05508	0.710089	0.273227	0.427994	0.516723	0.141914	0.058196	0.229316	0.005543
0.029236	0.037561	0.002589	0.464704	0.652842	0	0.007234	0.316566	0.973236	0.002585	0.00142	0.301043
0.041509	0.03508	0.001054	0.04594	0.345807	0.00187	0.143007	0.862282	0.421142	0.009821	0.419166	1.53978
0.005548	0.266845	0.074641	0.001162	0.214027	0.217959	0.001839	0.200418	0.002532	0.9629	0.004353	0.531202
0.048075	0.016692	0.066134	0.006823	0.00222	0.254289	0.001571	0.603082	0.016063	0.294931	0.001864	0.050361
0.193403	0.036359	0.003731	0.008635	0.493938	0.001988	0.023633	0.438558	0.026089	0.73545	0.841474	0.411849
0.0219	0.028473	0.126286	0	0.005192	0.264136	0.238235	1.63499	0.006582	1.37736	0.390786	0.011505
0.061953	0.346659	0.006972	0.024833	0.386841	0.137729	0.364712	0.004548	0.342062	0.019203	1.37012	0.038852
0.518388	0.153504	0.61813	0.164701	0.920924	0.091007	0.702938	0.231447	0.703011	0.029796	0.386663	0.428625
0.061301	0.820048	0.261371	0.009122	0.029323	0.415419	0.007418	0.431932	1.06238	0.165492	0.002646	0.036833
0.158158	0.045236	0.008923	0.049539	0.002393	0.036075	0.085415	0.002858	0.044821	0.129412	1.30008	0.116729
0.189657	0.045801	0.000942	0.066334	0.593284	0.109857	0.075029	0.218871	0.085703	1.36146	0.659311	0.843923
0.008051	0.004416	0.001766	0.005752	0.00995	0.002838	0.003105	0.657796	0.131709	1.65967	0.919244	0.791479
0.046784	0.000844	0.001946	0.047849	0.053402	0.005883	0.088224	0.865378	0.029584	0.000695	0.076888	0.004236
0.044875	0.000524	0.306431	0.509559	0.479264	0.282577	0.604379	0.45503	0.238851	0.078824	1.24761	0.005079
0.560368	0.016953	0.297356	0	0.035968	0.046836	0.146386	0.000458	0.019447	0.00046	0.123337	0.161609
0.240152	0.008488	0.009045	0.276603	0.336719	0.020386	0.461892	0.231635	0.405342	0.543024	0.799975	2.18195
0	0.096356	0.003933	0.049066	0.75545	0	1.08928	0.048091	0.116691	0.00331	0.040158	0.03178
0.097472	0.053262	0.202868	0.013392	0.064249	0.002776	0.144852	1.08576	0.363019	0.001591	0.044272	1.01967
0.297894	0.256189	0.084988	0.157759	0.048517	0.012083	0.006394	0.05409	0.54459	0.937793	0.51678	0.687091
0.049239	0.042658	0.225782	0.006097	0.065921	0.258632	0.034551	0.349148	0	0.600086	0.600562	0.02398
0.03115	0.035414	0.034504	0.001595	0.084681	0.01281	0.014687	0.045168	0.252628	0.032814	1.45682	0
0.022117	0.002743	0.002453	0.521147	0.512714	0.121777	0.016213	0.000337	0.457996	0.8646	1.12452	0.016968
0.004437	0.006446	0.030987	0.009787	0.627305	0.033117	0.57039	0.030035	0.185672	0.054756	0.004975	0.004432
0.341203	0.078506	0.169396	0.059511	0.307203	0.220602	0.05261	0.001472	0.000763	0.005473	0.012407	0.036281
0.470771	0.000751	0.655232	0.135832	0.019992	0.754021	0.034679	0.787835	0.372927	1.68185	0.013442	0.638746
0.114613	0.393274	0.143895	0.109988	0.177919	0.007312	0.231979	0.014118	0.010602	0.833264	0.008208	0.651606
0.353528	0.077437	0.001489	0.003623	0.000311	0.007151	0.560755	0.095698	0.233404	0.437705	0.113367	0.648002
2.24306	0	0.000681	0.028645	0.434931	0.116919	0.493801	0.009369	0.096371	0	0.257839	0.002657
0.278167	0.148965	0.759645	0.035276	1.08309	0.541117	0.012126	0.421686	0.66044	0.71833	0.226746	0.84542
0.031169	0.077228	0.897337	0.274766	0.569239	0.659159	0.005504	0.767802	0.040597	0.007032	0.097714	0.149262
0.021086	0.166471	0.001438	0.161579	0.276201	0.014795	0.032359	0.001891	0.011027	0.92689	1.21552	0.044656
0.003222	0.163673	0.002017	0.046904	0.588351	0.021476	0.128336	0.287602	0.414088	0.17605	0.021504	0.00219
0.004273	0.029442	0.005288	0.061918	0.341565	0.015105	0.437213	0.001362	0.455811	0.522874	0.08455	0.163798
0.036678	0.041781	0.000793	0.005018	0.151483	0.154188	0.38036	0.568126	0.40484	0.298344	0.588905	0.003472
0.373665	0.119622	0.002485	0.033097	0.573478	0.29485	0.003121	0.027412	0.76959	0	0.234634	0.007285
0.009828	0.235516	0.808859	0.025588	0.039687	0.038873	0.237682	0.201062	0.104588	0.469577	0.045654	0.485735
0.011256	0.015792	0.868662	0.053785	0.080999	0.064624	0.001663	0.023949	0.058307	0.075756	0.003036	0.869581
0.151282	0.093363	0.642046	0.080431	0	0.001852	0.005134	0.052604	0.089292	0.660293	0.930969	0.011345
0.003398	0.18128	0.00832	0.000301	0.001324	0.110542	0.06849	0.058169	0.17118	0.756781	0.554937	0.815939
0.07897	0.053576	0.411535	0.004477	0.105334	0.465841	0.286406	0.344257	0.014481	0.615702	0.466509	0.754415
0.006286	0.005641	0.003458	0.007038	0.058988	0.011393	0.726107	0.198211	0.818884	0.005267	0.554685	1.40718
0.190814	0.012803	0.00182	0	0.188238	0.060684	0.294301	0.060599	0.0006	0	0.05939	0.004227
0.010248	0.012863	0.002742	0.063629	0.444805	0.003814	0.057771	0.650046	0.427695	0.577013	0.705225	0.796696
0.008986	0.006886	0.051295	0.103937	0.010739	0.096587	0.127296	0.084367	0.573123	0.033039	0.311381	0.206324
0.234804	0.041413	0.010869	0.035486	0.000961	0.002859	0.088126	0.210087	0.007719	0.100115	1.64497	0.002693
0.002638	0.001812	0.002313	0.00147	0.207528	0.002874	0.213208	0.050634	0.033052	0.009789	2.19149	0.173392
0.01346	0.104289	0.34796	0	0.003738	0.004021	0	0.783602	0.225286	2.15428	0.644134	0.276922
0.00842	0.209202	0.335757	0	0.007255	0.236565	0.009038	0.15069	0.276276	0.093031	0.004194	0.002641
0.006846	0.092673	0.071897	0.345349	0.176789	0.078969	0.097093	0.249952	0.006093	1.10123	0.929155	0.001493
0.161238	0.083517	0.002561	0.017115	0.007618	0.002111	0.078902	0.006792	0.910547	0	0.007415	0.281081
0.007543	0.000916	0.004295	0.106682	0.007809	0.27467	0.06321	0.614614	0.783265	0.263094	0.015614	0.001318
0.066358	0.287337	0.317626	0	0.005432	0.001719	0.001705	0.250495	0.848679	0.477828	1.31417	0.010303
0.024424	0.003188	0.189821	0.176146	0.005125	0.23104	0.03315	0.045279	0.000629	0.198513	0.895773	1.05407
0.046243	0.007932	0.131932	0.005691	0.100962	0.00048	0.005186	0.052602	0.003345	0.336433	0.003046	0.19948
0.030449	0.235569	0.000874	0.023819	0.011794	0.021405	0.013716	0.435868	0.001519	0.129469	0.005579	0.007726
0.248486	0.155179	8.11e-05	0.081643	0.010301	0.01613	0.394945	0.1493	0.082293	0.377821	0.88213	6.89e-05
0	0.194163	0.194194	0.010464	0.10294	0.020196	0.330382	0.005174	0.004894	0	1.33954	0.641658
0.004941	0.09277	0	0.010484	0.433193	0.236859	0.046168	0.012229	0.377965	0.180076	1.46025	0.017885
0.11254	0.185575	0.000357	0.023039	0.116498	0.428148	0	0.267676	0.007624	0.397044	0.531386	0.483478
0.003014	0.001846	0.205034	0.00203	0.314896	0.004304	0.132444	0.152202	0.014131	1.35475	0.383971	0.463766
0.004355	0.001972	0.000967	0.000264	0.612421	0.041987	0.709114	0.704472	0.454814	0.146621	0.885706	0.667851
0.075399	0.000781	0.034891	0.008413	0.506543	0.408889	0.004915	0.001375	0.007653	0.931756	0.273324	0.730234
0.005288	0.013091	0.017939	0.00107	0.484638	0.600254	0.258205	0.852976	0.003311	0.110508	0.012868	0.918707
0.137419	0.051427	0	0.006089	0.213519	0.277824	0.263971	0.000518	0.737555	0.001598	0.014136	2.26639
0.004274	0.018449	0.009201	0.038129	0.010461	0.009058	0.809639	0.005305	0.00126	9.48e-05	1.23012	0.174903
0.194379	0.210904	0.196281	0.000478	0.265002	0.003389	0.016781	0.774744	0.290535	1.95537	0.000929	0.641698
0.294142	0.012057	0.123738	0.033964	0.068701	0.048878	0.00561	0.006072	0.142405	0.068988	0.155152	0.240503
0.019792	0.003404	0.003717	0	0.114085	0.281587	0.797504	0.000493	0.039212	0.001805	0.07022	1.89722
0.232681	0.008144	0.005695	0.19032	0.194854	0.340465	0.117604	0.236525	0.003588	0.362681	0	1.10608
0.002706	0.003225	3.9e-05	0	0.072322	0.212517	0.023862	0.059774	0.004619	0.323082	0.003397	0.071831
0.016266	0.024991	0.015413	0.001137	0.000855	0.35329	0.001039	0.005932	0.052063	0.000512	0.418713	0.268136
0.027285	0.049698	0.440677	0.021947	0.019924	0.551464	0.01197	0.001529	0.015955	1.75917	1.04938	0.002109
0.008104	0.112595	0.002326	0	0.351057	0.00098	0.044826	0.180977	0.001448	0.40355	0.353173	0.191599
0.003294	0.014642	0.089062	0.001142	0.032073	0.185299	0.377271	0.253565	0.224954	0.658222	0.06016	0.067165
0.21436	0	0.128879	0.392348	0.173849	0.003821	0.110423	0.221988	0.80434	0	0.063759	0.089113
0.001991	0.002136	0.001787	0.012216	0.009021	0.015383	0.177189	0.128734	0.070945	0.852689	0.668311	0.427021
0.069958	0.0106	0.043929	0.024595	0.252621	0.421661	0.431855	0.630041	0.154518	0	0.164856	0.792345
0.04238	0.166846	0.000217	0.09237	0.159891	0.00215	0.002344	0.278676	0.002476	0.102887	0.580596	1.43087
0.085779	0.012817	0	0.027295	0.000547	0.000916	0.091642	0.242937	0.546204	0.002096	0.016099	0.676661

## Sheet: Figure 2B & Extended Figure 2B
non-S phase cells								S phase cells
WT				FEN1-/-				WT				FEN1-/-
- PARPi		+ PARPi		- PARPi		+ PARPi		- PARPi		+ PARPi		- PARPi		+ PARPi
exp1	exp2	exp1	exp2	exp1	exp2	exp1	exp2	exp1	exp2	exp1	exp2	exp1	exp2	exp1	exp2
0.002836	0	0.076302	0.006199	0.083771	0.00868	0.105151	0.011398	0.014278	0.049075	0.784171	0.358506	2.26889	1.4533	2.1958	1.11601
0.016225	0.005571	0.436578	0.026007	0.002338	0.104823	0.174302	0.001889	0.540912	0	0.041407	1.17045	1.39289	1.26465	1.07905	1.34837
0.07582	0.021213	0.197444	0.017566	0.027605	0.036737	0.047867	0.103288	1.36505	0.000811	0.075164	0.411465	0.613679	0.107899	1.61783	1.54253
0.009656	0	0.032658	0.025319	0.031695	0.009377	0.019905	0.005288	1.56353	0.192365	1.6787	0.322201	0.807989	1.65195	1.91881	4.03567
0.011667	0.001077	0.001528	0	0.014853	0.085752	0.02755	0.010647	0.229855	0.317422	0.49091	0.448442	0.790404	0.460535	1.4634	1.91422
0.105113	0.034344	0.0339	0.016827	0.004013	0.023395	0.015768	0	0.635862	0.018997	0.309862	0.661195	1.37876	0.120726	2.94827	3.49482
0.006682	0.001254	0.022152	0.003693	0.083626	0.025287	0.00627	0.031653	0.869418	0.639114	0.522073	0.072972	0.02384	0.330935	4.09661	1.58376
0.069168	0.014944	0.02073	0.027129	0.005691	0.009442	0.037931	0.000949	0.594102	0.02085	1.07982	0.499692	1.01587	0.052313	3.84837	1.08281
0.01054	0.020265	0.146722	0.022158	0.228627	0.007357	0.024647	0	0.055814	0.078505	1.2268	1.17963	3.17585	0.360768	0.952468	2.08314
0.002406	0.009841	0.247138	0.12451	0.006223	0.057329	0.037918	0	0.447855	0.537895	1.40544	0.035549	0.868126	0.093933	1.9594	2.70256
0.001217	0.000455	0.002315	0.06925	0.005373	0.178685	0.020591	0.006538	0.187653	0.746176	0.848634	0.137749	2.24317	1.2029	3.66499	1.53173
0.00527	0.013506	0.024033	0	0.002331	0.01183	0.307892	0.195693	0.030804	0.389925	0.628307	0.02862	1.58893	0.289728	2.1044	1.14977
0.01042	0.003912	0.106456	0.006393	0.003677	0	0.065353	0.036462	0.939852	0.277801	0.09125	0.171947	1.56704	0.63241	3.27797	3.79377
0.244202	0.004215	0.002624	0.023598	0	0	0.031326	0.001692	0.258311	0.766743	0.128337	0.174766	1.0301	1.05673	1.5532	0.833533
0.002343	0	0.028065	0.016825	0.010428	0.025962	0.017808	0.147858	0.896686	0.268718	0.026495	0.13072	1.42874	1.58388	2.64156	0.103512
0	0	0.002493	0.032168	0.007305	0.007419	0.210808	0.039107	0.328012	0.450027	1.79195	0.638493	3.05954	0.663342	2.50059	0.025382
0.011706	0.00196	0.135293	0.002599	0.019406	0.08481	0.132931	0.210156	0.406845	0.905531	1.09782	0.052728	2.93722	1.93988	3.02661	3.78564
0.041382	0.00192	0.123527	0.05408	0.020513	0.003378	0	0.013287	0.16605	0.756953	0.305209	0.021507	1.29173	0.896176	0.733571	1.06931
0	0	0.345933	0.00148	0.003018	0.082808	0.049028	0.027585	0.716753	0.899898	0.03089	0.6051	1.44059	1.24975	3.14147	3.15335
0.006774	0	0	0.009411	0.011094	0.016656	0.044445	0.035454	0.392553	0.134676	0.656204	0.218949	2.67095	0.627137	1.88611	2.15853
0	0.137372	0.013084	0.002833	0.024079	0.053949	0.033967	0.021538	0.628295	0.076855	0.772056	0.180308	2.32379	0.386084	2.74635	3.071
0.104661	0.108959	0.021277	0.009264	0.008731	0.068404	0.032879	0.014987	1.30689	0.363817	1.94124	0.080898	1.92826	0.495593	4.26367	2.03919
0.016674	0.00579	0.120185	0.009447	0.083043	0.083106	0.027912	0.007237	0.025134	0.232891	0.371539	0.218419	1.11324	1.69382	3.67198	3.88843
0.002247	0.013936	0.01449	0.010544	0.011423	0.006179	0.076313	0.017479	0.002019	0.103095	0.808371	0.343447	1.04145	0.70479	1.39012	1.65703
0.013183	0.009203	0.100532	0.022957	0.014953	0	0.280586	0.018138	1.00575	0.721738	1.38013	0.41758	1.31116	0.834069	3.41366	0.58635
0.032884	0	0.002039	0.077903	0	0.004163	0.246424	0.009565	0.343112	0.785665	0.437393	0.717201	2.29341	1.06839	2.88489	1.42347
0.033264	0.006075	0.585304	0.04057	0.045647	0.002366	0.037299	0.007302	0.579935	0.528821	0.079248	0.01662	2.09075	1.0292	2.46683	0.534341
0.004392	0.006877	0.137218	0.011174	0	0.007723	0	0.105095	0.824127	0.079109	0.933513	1.08133	1.15436	0.9197	2.78954	0.698472
0.003888	0.039388	0.114822	0.018349	0.007017	0.00158	0.007063	0.06333	0.97777	1.87965	1.65298	0.257914	1.76049	1.5585	2.2169	0.789897
0.056524	0	0.012937	0.000605	0.079334	0.052749	0.160185	0.003385	0.035243	0.391983	1.61733	0.209188	0.910378	2.13974	3.13775	2.4245
0.005172	0	0.023003	0.003132	0.005872	0.004388	0.019134	0.027847	0.414407	0.668641	2.00482	0.294292	2.03997	0.419309	3.66116	3.95695
0.24204	0.014764	0.001391	0.013292	0.003756	0.008417	0.035719	0.005166	1.00231	0.390779	2.38627	0.477212	0.255592	0.130541	3.9546	1.42491
0.026812	0.011741	0.016007	0.01739	0.024339	0.028833	0.004615	0.016383	0.18571	0.200229	1.27152	0.0366	0.994496	0.558191	4.00335	1.73401
0.004625	0.030694	0	0.046052	0.011125	0.006469	0.019941	0.021552	2.09322	1.0955	0.769303	0.118325	0.565132	0.165302	0.467472	0.360958
0.046939	0.001383	0.001593	0.011343	0.366416	0.04089	0.003398	0.000171	0.124715	0.149283	0.431882	0.205455	0.963327	1.03242	0.620022	3.61465
0.03019	0.028673	0	0.003485	0.003493	0.087927	0.004902	0.000261	0.808662	0.832586	0.121693	0.534132	0.2907	0.038118	3.51578	0.532866
0.011719	0.18798	0.001963	0.112763	0.003246	0	0.005699	0.012174	1.10157	0.187877	0.037767	0.576046	1.75333	0.846684	3.54265	1.38104
0.044668	0.016183	0.007268	0.163471	0.126013	0.056986	0.008271	0.017505	0.343421	0.900642	1.16737	0.003768	2.66792	0.510439	1.1706	4.0979
0.00191	0.008939	0.116518	0.05171	0	0.013191	0.10415	0.034276	0.00702	0.00789	2.77884	0.381374	0.403106	0.465186	1.89287	0.691976
0.006362	0.01267	0.355256	0.18473	0.448188	0.00248	0.005387	0.105977	1.3578	0.155756	1.89816	0.075298	0.967331	0.304132	0.155602	2.58007
0.005758	0.008679	0.029795	0.023924	0.046566	0.01387	0.037826	0	1.70831	0.526687	1.25168	0.201795	1.5511	0.39436	2.1016	4.20042
0.122227	0.010412	0.005118	0.010825	0.253792	0.01842	0.103845	0.091793	0.332213	1.96672	0.36993	0.239893	4.17052	0.379675	3.96474	3.86619
0.048153	0	0.0067	0.00107	0.022349	0.042139	0.039145	0.013456	1.25986	0.012785	0.269016	0.109288	2.18327	0.665402	0.499734	0.538139
0.008038	0.008874	0.011894	0.015675	0.087072	0.016949	0.010047	0.002589	0.182994	0.006828	0.207213	0.404745	2.13133	0.318964	2.7458	2.30303
0.009714	0.008906	0.093778	0.012019	0.088377	0	0.050017	0.00331	0.740081	0.008453	0.960087	1.09503	1.96095	0.734044	0.178376	2.82206
0.014458	0	0.260186	0.018927	0.008066	0.031538	0.032164	0.040379	0.770633	0.901128	0.115014	1.17206	1.24352	0.637469	4.03331	4.8722
0.009957	0.009659	0.003002	0.015355	0.002886	0.002625	0.012096	0.271694	1.58272	0.044283	0.288767	0.069031	0.572493	0.221227	2.004	0.129322
0	0	0.004611	0.008148	0.069763	0.021314	0.12897	0.007626	0.630238	0.213418	0.048256	0.587652	0.528862	1.9501	1.23858	3.55964
0.002149	0.003784	0.003542	0.012459	0.012368	0.013094	0.043213	0.153581	0.826762	0.12488	0.233433	1.21039	1.32319	0.081047	2.6169	2.67642
0	0.002908	0.084993	0	0.077277	0.018932	0.086848	0.011641	0.888196	0.491988	0.490231	0.294157	1.69433	0.367679	2.34571	2.34693

## Sheet: Figure 2C & Extended Figure 2D
WT						FEN1-/-
- PARPi			+ PARPi			- PARPi			+ PARPi
exp 1	exp2	exp3	exp 1	exp2	exp3	exp 1	exp2	exp3	exp 1	exp2	exp3
2.4339	9.12038	1.38207	8.62479	18.7061	5.01702	6.43536	10.6203	18.0243	14.2132	17.9703	14.1993
3.31894	5.83994	0.149527	3.14121	10.2033	2.31333	5.55804	10.2305	8.42701	19.2854	26.5121	15.391
9.74697	2.55427	17.2678	4.41611	14.31	13.5284	10.7253	8.78517	13.7827	20.7659	23.1469	9.69584
1.50165	4.63368	8.09809	9.91625	11.3643	4.38717	11.1113	5.89209	14.1278	16.7358	11.8193	4.38113
8.52546	18.5574	15.2985	18.8491	10.7004	9.48073	8.74007	14.9255	14.4511	13.7213	10.1701	7.19778
1.92761	1.59823	10.3769	8.90036	6.82377	5.26191	6.05357	1.92113	14.7299	23.638	12.1107	2.02885
18.9607	9.97152	15.9291	6.64437	12.4747	13.6908	11.8308	0.244239	4.13303	16.6075	16.9418	8.01199
14.451	7.25527	10.0939	0.107835	2.02231	19.4843	4.76204	9.89707	3.76631	15.2919	16.0877	6.58484
12.8763	0.478208	6.78992	14.9953	25.9592	0.842293	7.53303	7.78916	17.5539	13.888	16.6482	20.8123
1.37679	5.58373	6.72938	3.48971	25.6576	1.50429	8.86718	20.5157	7.23226	23.2276	14.2472	15.2514
1.88676	4.49472	6.80045	3.50057	8.18304	3.4116	4.93699	12.2289	5.02602	21.3786	10.2218	17.6421
9.50238	4.12323	1.6917	3.2727	21.6174	4.61248	7.19941	3.04395	1.34593	8.04173	22.5348	15.4734
0.072586	21.4889	17.0378	2.87638	0.988938	15.205	10.3773	13.1272	12.9686	13.9414	16.3855	14.1827
0.155523	24.2296	0.777177	4.58387	2.78681	9.76131	4.52468	10.5893	1.16182	20.3015	21.1035	8.31129
5.88272	3.21666	4.63146	12.8033	14.2822	2.80027	6.64707	19.4116	7.3781	18.8428	11.398	18.9606
3.65304	20.3166	19.609	6.75921	14.2591	8.50144	3.11065	18.6177	4.18625	15.7915	10.4441	10.0054
2.12222	0.725571	0.98583	3.46169	2.3044	5.90538	15.349	7.94521	7.70183	18.7384	15.2145	15.6194
0.900345	2.06865	2.84643	10.9851	19.657	3.85586	10.602	4.8826	5.71911	18.2588	17.3434	18.0984
16.1031	2.9183	17.1626	13.7619	22.3079	11.7684	10.2553	7.20829	4.14615	21.4862	13.76	12.7337
18.4621	0.062685	11.9262	11.6329	9.97224	8.00457	6.81269	8.44076	9.3854	18.5909	2.86076	15.1687
7.48368	2.72473	4.12167	3.52334	16.1556	7.41302	13.3796	7.21233	18.708	14.0702	26.2295	20.6122
3.4607	21.4198	5.21455	4.8563	1.36815	8.25035	20.9046	29.5154	0.497597	24.0302	13.2843	11.2815
6.72953	2.62107	14.3793	14.3138	6.30681	4.67306	0.35396	15.5976	6.27327	20.1653	16.5404	5.92566
11.5209	1.89198	0.591579	10.8075	8.62597	10.7233	1.33411	5.30458	5.38763	21.6891	17.4662	20.6339
1.73947	29.7552	1.52156	10.9894	14.4878	1.28925	16.9973	12.6869	12.5245	19.881	20.7724	17.5286
8.68874	26.4912	5.87927	4.82885	9.65668	7.44961	5.64377	7.78344	6.76976	17.9931	9.33408	12.2228
2.87116	14.0965	13.1104	1.27628	7.83	12.0688	19.3952	8.32768	1.85626	12.8899	10.5685	14.3729
0.221152	6.48658	2.43106	11.852	10.9242	10.8905	7.01268	8.87948	14.0888	13.4022	14.526	15.6636
1.97797	13.2202	3.77402	16.1057	7.5423	0.348949	7.55819	2.37667	6.15555	12.9452	17.1194	17.6671
7.40181	6.25471	0.07201	3.26725	5.92142	10.0647	5.72506	1.37068	16.5248	23.9061	18.0911	7.60588
0.890187	0.545516	0.280416	5.85105	11.1089	9.76083	16.152	3.80575	11.9391	17.3309	13.2208	13.7967
12.7003	11.8119	8.13268	9.43804	5.18607	11.629	14.7194	2.94707	9.56664	12.9426	16.3591	13.0443
1.39885	2.93022	8.38124	13.1875	16.7024	2.30987	18.8656	7.35802	8.40261	11.9017	13.0216	11.6795
6.43011	8.5408	17.0507	2.59691	14.1121	8.42636	20.9593	18.1436	9.41106	6.32531	7.13405	15.9855
21.0333	11.2729	9.462	10.6447	13.9858	4.99461	2.53729	16.0275	13.1831	16.1563	4.62003	18.6248
11.76	23.474	16.1188	8.20389	9.37706	8.07263	11.9195	2.96713	6.74697	22.4176	14.7699	12.3014
2.83687	17.4313	0.013718	10.3214	9.05555	14.0731	9.40478	9.19859	19.4415	9.25447	22.3603	14.4531
5.22359	13.6796	14.238	14.5784	11.5595	5.86949	21.8279	11.0802	4.65645	7.67086	13.0859	18.692
15.8803	0.554223	1.60748	6.60782	10.1652	2.39945	13.4889	23.7641	7.40416	21.0581	19.4938	7.76013
0.162016	9.44721	2.01569	6.60416	0.562311	8.24995	9.3978	17.3662	17.4737	16.0411	17.8383	5.69478
4.37202	0.496728	9.28253	10.4319	25.7744	12.8332	2.71052	7.4763	5.81457	20.6863	7.92773	19.1117
0.489372	2.74044	1.83884	3.37754	2.34335	2.27329	21.5446	9.4356	12.0506	13.5992	23.6605	19.0366
7.10251	10.8871	4.7973	12.6379	6.24196	1.87908	7.49955	11.6198	15.9256	13.3017	9.43153	16.3964
0.474792	16.2359	1.96733	19.6704	22.3618	1.25993	23.979	12.5549	7.43194	12.7212	7.74703	21.664
18.4769	24.7678	1.59297	10.553	2.50071	10.8711	13.4981	4.33533	7.16896	16.1089	9.75717	16.3548
12.6417	17.2748	9.13406	13.6234	16.6278	3.52953	1.1693	10.8112	7.44498	15.0593	19.5364	17.3165
1.23295	1.05629	6.12604	0.328897	18.0215	9.32106	5.24108	7.97362	17.5953	24.8292	17.7305	10.2874
2.61093	11.1453	1.90376	18.8692	1.58909	7.43056	16.6556	4.53798	9.13341	12.6306	14.3894	5.28723
5.23391	0.531181	3.17374	3.21941	9.85589	2.50691	9.66565	21.7981	17.2739	17.4353	4.4506	3.90967
9.9529	1.37015	2.24539	13.7295	9.54041	1.2583	1.74347	21.2825	3.80514	13.041	5.80138	18.5776
10.1442	6.52361	10.9529	7.7472	9.21179	2.32198	2.37517	13.6933	7.83193	16.1628	14.8544	18.0819
8.08078	2.58435	0.138441	5.83811	13.9947	2.47074	7.66882	18.0301	9.28832	13.3163	16.0597	15.4064
0.131869	22.7955	4.02801	3.72964	9.04078	0.575093	24.7572	17.7612	6.05643	14.3514	17.0404	17.2442
1.48362	0.600666	7.34672	8.59522	19.5135	8.46885	3.08138	6.95344	21.4895	21.0142	18.4792	13.1588
6.0256	4.66409	1.2509	6.396	3.02908	2.77214	8.35015	9.95848	12.0875	19.0935	10.3267	10.7901
5.85935	1.22682	15.0964	7.73678	18.7894	9.28269	14.3464	7.77135	9.28491	23.6044	7.65716	6.43121
7.98352	11.7194	7.64201	7.99926	4.40803	13.9571	12.8959	18.2667	5.58734	16.4296	16.4498	11.2281
9.2455	18.2601	0.480766	2.89419	2.09092	5.64898	10.7174	11.5691	9.03953	20.8654	7.9882	20.8539
15.2041	6.60289	14.6754	5.35237	8.38718	3.10286	7.24209	24.6706	5.05404	6.7947	20.161	16.1232
0.567768	0.033706	4.12796	10.2576	12.0241	0.77566	9.79262	10.4192	7.74663	16.4023	23.2459	9.53833
6.08819	19.3351	3.67608	13.5596	10.4635	1.0878	10.8762	11.6145	11.6703	23.8817	18.9809	15.4716
6.42404	13.1224	3.69237	14.1557	11.3517	12.9162	7.33688	19.02	9.83665	22.8258	20.096	15.111
6.33093	9.99494	9.26262	13.6447	13.7708	2.3962	15.5828	9.63458	6.85603	17.2285	11.1911	13.6303
3.62294	0.16916	14.6478	3.46188	8.44555	1.03133	9.11219	5.37865	6.59847	17.3932	6.63151	10.8771
0.159603	6.87704	7.81104	4.56158	1.68746	15.4146	8.99887	13.5097	14.09	12.6964	15.4796	18.2475
2.19263	13.9713	0.589085	5.07341	21.9155	11.58	12.5877	8.75661	3.43816	22.8549	10.3079	12.1043
0.024222	1.21677	5.17221	19.0073	5.08172	12.0023	7.12015	9.00379	1.35443	18.6115	8.59992	12.0186
14.5257	21.7481	7.48194	16.9557	6.6788	2.46066	7.34098	9.90302	7.06287	17.2432	14.966	9.56976
0.311977	5.16998	16.023	16.2611	2.28664	0.999445	6.53454	3.00795	10.4495	23.5038	18.2654	11.4889
12.5524	1.35213	0.718358	1.67929	18.8465	1.90937	12.0668	12.3878	7.68577	20.5202	16.4411	14.9864
13.637	3.56302	0.044408	14.3773	9.01948	4.60708	12.7819	12.6742	17.8832	21.4727	17.8727	15.6291
11.7112	16.0449	3.31937	13.5007	5.09432	7.67799	5.8332	0.438384	7.38551	20.674	21.6882	8.77213
4.57541	12.0694	5.86346	0.001452	2.1566	10.5182	6.95757	6.34928	14.7097	14.5189	21.2875	18.6758
8.76906	6.36007	3.11165	5.22578	4.75641	6.96174	0.317831	21.6699	15.6975	22.5438	17.7735	10.4889
7.03596	2.57594	1.23471	17.4433	8.35122	11.3244	4.74895	3.52705	2.33431	13.6019	19.6236	14.5298
5.19388	17.9249	10.0229	0.77357	8.65613	2.20631	16.3819	24.2008	11.7168	22.0578	15.7044	11.7163
9.30284	13.1526	4.77376	10.5626	7.11129	1.13254	4.1018	14.3862	3.58492	16.6622	17.0011	7.08702
0.103542	7.12011	10.4052	10.0892	16.4391	4.5298	11.1671	6.88493	6.61995	20.4743	22.5404	10.0508
2.0158	19.522	13.9855	3.28424	10.2991	5.91985	16.2215	16.9086	6.24353	23.2813	8.79986	20.3107
13.1355	12.0321	0	12.8759	2.9615	7.56112	1.51606	4.23336	3.83103	22.2004	8.90641	12.3991
16.0188	2.89081	14.3579	23.9576	4.74129	3.56209	16.415	13.8623	6.96459	16.8981	14.8263	11.3767
14.8535	0.789758	3.81737	14.8899	12.3545	1.91469	16.7044	3.61138	17.8053	6.28428	8.58522	20.4848
4.38309	3.64874	12.1176	0.735621	11.4971	6.54287	5.92779	22.7072	6.57507	20.045	16.0497	9.45097
2.8997	3.36768	0.021346	5.51948	16.8925	4.33734	13.1447	10.6871	7.91986	12.6729	12.4678	15.4057
23.0432	26.4728	7.8928	7.44221	7.28679	2.40382	8.47269	7.50969	5.23632	18.3565	18.2674	19.365
15.9364	4.18739	15.8087	14.0145	15.5916	15.8324	17.4591	5.80851	4.55941	17.3523	18.824	12.6705
16.8138	15.7441	5.03155	21.671	1.41282	10.1653	12.7288	20.3103	10.461	18.9582	11.4947	17.8455
0.539453	5.8865	1.22006	16.68	2.3564	10.7618	12.6229	11.2921	11.0906	17.069	19.8853	12.3003
0.110191	6.18575	2.78715	21.3149	17.3978	11.7117	0.532994	18.4263	8.14738	27.64	14.6619	19.6615
7.91789	3.57563	0.660993	9.10511	5.03564	6.60909	11.6008	9.02691	12.6827	20.8807	16.3899	18.5239
1.19165	11.5432	2.97754	13.4111	5.70103	14.1529	12.6714	11.2239	6.65341	14.29	25.703	20.7799
0.021279	2.00621	7.21822	0.154688	11.15	3.52057	16.501	6.6439	8.18707	21.544	21.9097	11.7657
6.62969	3.42016	8.28696	8.93992	6.61958	2.4838	11.4608	8.27658	19.6477	14.3708	18.0273	10.9712
13.4144	4.4448	1.54336	1.18125	10.6956	12.9764	4.57523	6.21986	11.1235	10.9668	19.0115	19.7525
0.421806	1.36483	4.38091	10.7387	7.20009	3.91591	7.72059	9.19091	5.77921	17.5484	7.36981	14.5953
7.03342	1.0998	1.2044	13.619	1.96013	8.84975	3.13208	11.0256	12.1977	17.5627	19.1661	13.2774
10.5387	14.1664	1.29361	2.3339	12.8768	10.8304	16.4092	1.28064	8.17346	16.3311	18.5659	14.2976
0.495656	15.4661	0.346474	4.39346	15.9415	5.66075	11.0673	0.025697	7.51391	20.2969	22.8757	9.99871
4.57333	0.254227	11.7989	8.73044	14.8677	6.13176	3.5042	20.1039	14.8354	15.2044	23.2796	12.0689
3.24411	2.6443	0.77794	2.84311	5.20046	0.972337	5.04638	19.4971	7.75291	14.281	14.8484	20.9944
