# Supplementary material for: PARP inhibition impedes the maturation of nascent DNA strands during DNA replication
Source: Nat Struct Mol Biol. 2022 Mar 24;29(4):329–38. doi: 10.1038/s41594-022-00747-1 (PMC9010290; doi:10.1038/s41594-022-00747-1)
Supplement: Source Data Fig. 3 — Quantitative data for Fig. 3. [file 41594_2022_747_MOESM6_ESM.xlsx]

## Sheet: Figure 3B
		< 0.5kb			0.5 kb - 10 kb			> 10kb
		exp1	exp2	exp3	exp1	exp2	exp3	exp1	exp2	exp3
WT	pulse	0.857462	0.189647	0.547116	3.8142	3.35561	5.37289	95.3283	96.4547	94.08
	chase 5 min	0.033186	0.126473	0.109783	1.28383	1.49107	2.97418	98.683	98.3825	96.916
	chase 20 min	0.032558	0.113232	0.115853	0.91388	1.28867	1.85742	99.0536	98.5981	98.0267
WT + PARPi	pulse	0.618943	0.432079	0.646412	6.22919	4.95906	6.34642	93.1519	94.6089	93.0072
	chase 5 min	0.040175	0.131641	0.111618	1.77655	1.8607	3.03208	98.1833	98.0077	96.8563
	chase 20 min	0.031579	0.306933	0.132438	0.953353	1.562	2.15156	99.0151	98.1311	97.716
FEN1-/-	pulse	1.59805	0.73682	1.61845	16.5103	16.7608	19.6473	81.8917	82.5024	78.7343
	chase 5 min	0.129515	0.204558	0.17423	4.94525	8.49913	5.96782	94.9252	91.2963	93.858
	chase 20 min	0.049434	0.115994	0.188473	1.68943	3.04474	3.39222	98.2611	96.8393	96.4193
FEN1-/- + PARPi	pulse	1.14868	1.11398	2.19798	34.3709	24.1017	28.0263	64.4805	74.7843	69.7758
	chase 5 min	0.169486	0.266433	0.28556	14.0294	11.7539	12.622	85.8011	87.9797	87.0924
	chase 20 min	0.06636	0.088768	0.096747	10.7049	4.51146	9.85017	89.2287	95.3998	90.0531
