# Supplementary material for: PARP inhibition impedes the maturation of nascent DNA strands during DNA replication
Source: Nat Struct Mol Biol. 2022 Mar 24;29(4):329–38. doi: 10.1038/s41594-022-00747-1 (PMC9010290; doi:10.1038/s41594-022-00747-1)
Supplement: Source Data Fig. 4 — Quantitative data for Fig. 4 (these are also the data for Extended Data Fig. 3a–c: Fig. 4 shows the combined data and Extended Data Fig. 3a–c shows the data from the individual experiments). [file 41594_2022_747_MOESM7_ESM.xlsx]

## Sheet: Figure 4B & Extended Figure 3A
WT						WT PARPi						FEN1-/-						FEN1-/-PARPi
- S1 nuclease			+ S1 nuclease			- S1 nuclease			+ S1 nuclease			- S1 nuclease			+ S1 nuclease			- S1 nuclease			+ S1 nuclease
exp1	exp2	exp3	exp1	exp2	exp3	exp1	exp2	exp3	exp1	exp2	exp3	exp1	exp2	exp3	exp1	exp2	exp3	exp1	exp2	exp3	exp1	exp2	exp3
1.9	1.28	2.28	1.54	1.06	1.49	1.98	0.94	1.7	1.5	1.15	1.49	1.6	1.58	1.39	1.43	1.86	1.08	1.04	1.39	1.72	1.11	1.58	1.76
2.83	1.5	1.19	2.06	1.09	1.89	1.76	1.15	2.23	1.79	1.52	2.32	1.6	1.45	2.74	1.65	1.97	1.52	2.04	1.21	0.87	2.01	0.88	0.93
1.57	0.66	1.19	1.65	1.02	2.22	1.21	1.65	1.71	1.93	1.84	1.37	1.93	0.93	1.97	1.21	1.34	0.35	0.17	1.5	1.75	1.46	1.14	1.87
2.06	1.46	1.5	1.57	0.95	1.46	1.16	0.93	0.88	1.35	1.54	1.33	1.73	1.65	1.83	1.49	0.69	1.97	2.01	1.59	2.3	1.65	1.83	0.69
1.51	2.32	1.32	1.13	1	1.82	2.06	1.58	1.78	1.71	1.34	2.02	1.54	1.08	0.85	1.44	1.11	2.19	1.93	0.93	1.5	1.49	1.63	1.3
1.36	1.61	1.26	2.37	1.15	1.58	1.79	0.53	0.78	2.31	1.43	1.32	2.24	1.5	1.55	0.5	0.2	1.58	1.9	0.91	1.24	1.29	1.13	2.12
1	1.69	1.3	1.46	1.1	0.63	1.14	0.81	1.93	1.84	1.72	1.11	1.84	1.56	1.93	1.18	1.2	0.7	1.79	1.24	1.17	1.68	1.88	1.16
1.71	1.13	1.24	2.7	2.62	1.56	1.1	0.99	1.67	1.93	1.15	1.36	1.68	1.84	1.6	1.65	1.42	2.32	1.13	1.19	1.5	1.51	1.43	1.37
1.6	1.34	1.78	2.09	0.92	2.24	1.73	1.02	1.6	2.31	1.65	1.6	1.6	0.91	1.78	1.5	0.9	1.56	2.15	1.27	1.58	2.04	1.2	1.26
2.39	1.12	0.95	2.89	1.42	1.09	1.54	0.93	1.27	1.43	0.87	1.54	1.96	1.34	1.16	1.28	1.54	2.04	1.79	1	1.71	1.63	0.74	1.3
2.12	0.88	1.63	1.68	1.13	1.41	1.07	2.04	1.69	1.29	1.43	1.17	1.87	1.06	1.24	1.71	1.43	4.62	1.89	0.56	2.11	1.49	0.62	1.02
0.88	1.74	1.3	1.93	0.59	2.37	1.51	1.39	1.02	2.09	1.11	1.65	2.26	1.15	1.34	0.96	0.79	1.43	1.42	1.3	3.6	2.09	1.36	1.44
1.62	1.12	1.78	1.3	1.33	1.83	0.87	0.52	1.57	2.09	1.08	1.86	1.9	1.21	1.62	1.73	0.99	1.24	1.6	1.45	1.67	1.96	1.82	1
1.61	1.48	1.58	1.01	1.3	1.63	1.43	1.7	1.6	1.45	1.56	1.97	1.65	1.15	1.64	1.82	1.17	1.48	0.12	0.89	1.91	1.43	1.19	1.65
1.4	0.74	0.91	1.06	2.04	1.72	1.84	1.13	1.39	1.21	1.02	1.73	1.51	1.73	1.8	0.51	1.3	1.97	1.65	1.21	1.64	2.34	0.5	1.58
1.71	1.38	1.87	2.07	1.39	1.15	1.38	1.43	0.67	0.81	1.56	1.54	1.84	1.41	1.63	1.32	1.1	1.34	1.9	1.43	1.56	0.5	1.82	1.91
1.87	1.03	0.78	1.95	1.24	1.05	1.62	1.11	1.69	1.29	1.32	1.35	1.16	1.65	1.3	1.73	0.83	1.47	0.21	1.61	2.26	1.38	0.82	1.41
1.4	1.41	1.98	1.71	1.37	1.78	2.01	2.67	1.17	0.18	1.22	1.65	2.01	1.17	2.54	1.6	0.68	2.45	2.46	1.15	1.34	0.98	1.37	1.1
1.95	1.26	1.19	2	0.93	1.83	2.01	1.29	1.32	1.32	0.97	1.8	1.54	1.37	1.65	2.01	1.38	0.89	1.76	0.89	1.37	2.26	1.06	0.91
1.24	1.54	1.58	1.04	1.15	2.18	1.65	1.54	1.28	1.71	2.36	1.37	1.54	1.26	0.54	1.65	0.86	1.17	1.46	1.13	1.42	1.25	0.9	1.93
1.05	1.39	1.67	1.66	0.69	1.48	1.52	0.68	0.59	2.97	1.63	1.75	2.06	1.8	1.6	1.9	1.04	1.6	1.65	0.98	0.78	0.61	1.01	1.22
1.54	1.31	1.37	1.22	1.11	1.65	1.35	0.87	1.75	1.62	0.99	0.61	1.98	1.3	1.63	2.5	0.98	1.89	1.14	0.67	1.78	1.76	1.34	1.62
2.04	1.21	1.76	1.05	1.13	2.17	0.88	1.13	1.84	1.82	2	0.97	1.65	1.43	1.6	0.63	1.08	1.6	2.41	1.3	1.24	1.82	1.71	1.93
2	0.83	1.34	2.15	1	1.15	1.74	1.09	1.41	1.65	1.37	1.86	1.96	1.15	1.53	1.54	0.77	2.82	2.02	0.97	1.08	1.76	1.17	2.22
0.33	0.6	1.43	2.2	1.45	2.11	1.76	1.28	1.27	1.62	1.43	2.08	1.6	0.95	0.87	1.86	0.74	2.06	1.52	1.8	1.21	0.24	0.62	1.83
2.09	1.54	1.45	1.73	1.32	2.37	1.32	0.78	1.56	1.74	1.41	1.17	1.63	1.34	1.08	4.35	0.65	2.02	2.82	0.82	1.3	2.43	1.37	0.56
1.44	0.84	1.63	1.76	1.06	1.65	1.73	0.93	1.99	2.01	1.47	1.69	1.57	1.95	1.13	1.54	1.11	2.1	1.78	1.21	1.3	2.17	0.62	1.65
2.04	1.65	1.58	1.12	1.08	1.87	1.9	0.94	1.54	1.95	0.8	0.85	1.38	1.45	1.41	1.4	0.76	2.04	2.15	0.76	1.47	1.01	0.84	1.99
1.9	1.27	1.34	2.18	0.92	1.67	1.46	0.79	1.52	1.46	1.19	1.45	0.32	0.8	1.78	2.04	2.03	1.6	0.85	1.04	2.15	1.45	1.09	1.78
1.55	1.13	1.34	2.09	1.3	1.4	1.84	1	1.65	2.2	1.58	0.95	1.71	1.58	1.67	1.35	0.99	1.65	0.16	1.15	1.56	1.55	1.02	0.26
1.43	1.85	1.6	0.88	0.82	1.31	1.65	0.97	1.17	2.15	1.32	1.78	0.47	1.48	1.44	1.27	0.95	1.6	0.11	1.5	1.26	1.41	1.35	1.22
1.76	1.52	1.5	1.89	1.06	1.5	1.54	1.22	1.83	1.65	1.39	1.24	1.87	1.17	1.43	0.96	1.86	2.3	2.25	1.4	0.85	1.92	1.58	1.29
2.29	0.85	1.5	1.82	0.91	1.61	1.49	0.87	1.32	1.93	1.58	2.06	2.42	0.5	1.28	1.22	1.9	1.95	1.8	0.96	2.37	1.93	1.74	1.98
1.51	1.17	1.56	1.98	1.31	1.13	1.38	1.22	1.58	1.87	1.12	1.69	1.32	1	2.28	1.46	1.15	1.84	1.88	0.38	0.96	0.31	0.93	2
2.29	1.48	1.24	1.51	1.27	1.34	2.06	1.22	2.08	1.6	1.19	2.34	2.38	1.21	2.41	1.01	1.27	1.87	1.63	0.65	1.11	0.93	1.3	0.91
0.77	1.28	3.68	1.5	1.13	1.41	1.93	1.28	1.39	1.65	1.11	1.56	1.38	1.62	2.69	1.38	1.34	0.93	1.56	0.87	1.52	1.9	1.35	1.61
2.17	1.52	2.1	1.74	0.99	2.02	1.82	1.16	1.19	2.26	1.63	1.82	2.09	1.19	0.48	1.13	1.49	1.56	1.78	1.43	1.22	1.75	1.58	1.83
2.32	1.08	1.71	0.77	1.86	1.83	1.35	1.11	1.28	1.79	0.63	2.54	1.9	0.85	1.86	1.6	0.8	1.04	0.36	0.87	1.58	1.9	1.24	1.94
2.59	1.52	1.29	1.43	1.63	2	1.93	1.14	1.97	1.84	1.45	0.46	1.24	0.8	0.67	1.46	0.58	1.11	1.66	0.54	1.43	0.78	0.61	1.52
1.71	1.27	1.56	1.07	0.79	2.88	1.5	1.28	1.63	2.59	1.39	1.04	2.5	0.94	1.71	1.1	1.51	2.04	1.91	0.92	1.73	1.57	1.63	1.69
1.56	0.93	2.5	1.38	1.13	2.15	1.46	0.67	1.52	1.87	1.16	1.04	2.45	0.78	1.71	1.99	1.48	1.8	2.11	1.82	2.24	2.48	1.73	2.98
1.36	1.13	1.91	1.07	1.52	1.55	1.57	2.36	1.73	1.62	0.86	1.39	1.13	1.19	1.89	1.67	1.48	1.17	1.62	1.19	1.5	1.41	0.66	2.53
1.93	0.39	1.96	1.93	1.41	1.43	1.24	1.04	2.06	1.62	1.34	1.47	1.88	1.5	1.54	1.96	1.77	1.54	0.96	1.24	0.93	1.55	0.63	0.14
1.49	1.33	1.54	1.65	1.27	1.7	1.13	1.16	1.5	1.62	0.93	1.06	2.28	1.43	1.73	1.24	1.66	1.71	1.25	1.3	1.99	1.61	0.46	1.53
1.54	1.06	1.76	1.57	1.25	1.48	1.43	0.87	1.8	0.1	1.22	1.71	1.95	1.04	1.47	1.77	1.22	1.43	0.47	1.47	1.3	2.46	1.22	0.98
2.01	1.11	1.73	1.54	1.41	1.52	1.75	0.93	1.08	1.1	1.39	1.57	1.68	1.41	2.04	1.13	1.35	1.75	1.68	1.47	1.49	1.45	1.38	1.29
2.79	0.87	0.85	1.24	1.21	1.75	1.24	1.27	1.47	1.17	1.54	1.41	1.38	1.43	2.43	1.76	0.75	1.3	1.98	1.13	1.43	1.04	0.72	0.87
1.98	1.25	1.73	1.6	1.3	2.05	0.83	1.22	1.8	2.01	1.67	1.3	2.28	0.78	1.72	1.84	1.45	2.32	1.54	0.95	1.56	2.51	1.16	1.11
1.76	1.42	1.47	1.06	0.66	1.94	2.48	1.18	2.06	1.61	1.11	2.47	1.91	1.22	2.12	1.27	1.39	1.69	2.28	1	1.37	1.41	1.07	1
1.66	1.41	0.98	1.57	0.42	1.15	1.38	1.41	1.73	0.95	1.06	1.56	1.52	1.04	2.19	1.51	1.61	1.6	1.24	0.8	1.41	1.05	0.82	2.25
1.54	1.44	1.8	2.78	1.04	1.56	1.49	1.28	1.93	1.71	1.19	1.41	1.45	1.52	1.72	1.62	1.14	2	1.97	1.13	2.04	1.38	1.34	1.74
1.98	2.47	1.56	1.49	1.35	1.43	1.9	1.41	1.37	1.95	1.21	1.85	2.17	1.35	1.73	1.77	1.93	1.52	1.43	1.24	0.78	1.48	1.59	2.67
1.76	0.4	1.65	1.17	1.02	2.15	1.62	1.02	1.32	2.01	1.09	1.63	2.12	1.28	0.97	1.93	1.3	1.89	2.08	1.19	1.3	1.93	1.39	1.18
1.84	0.83	1.37	1.54	1.02	1.72	1.21	0.35	1.34	1.84	1.67	1.28	1.49	1.38	1.3	1.98	1.52	2.12	0.8	0.78	1.43	1.66	1.1	1.28
2.09	0.85	1.89	1.9	1.47	1.33	1.46	1.19	1.78	0.69	1.19	1.11	1.77	1.08	2.08	2.26	1.02	1.39	2.42	1.07	0.91	0.87	2.27	1.33
1.43	1.13	4.1	1.62	0.89	2.02	1.68	1.01	1.41	1.93	2.1	1.89	1.71	1.65	1.8	0.55	1.02	1.97	2.45	0.97	1.65	2.23	0.93	1.7
1.71	1.08	1.42	1.21	1.13	1.34	0.85	1.17	1.56	0.36	1.21	1.78	1.33	1.8	2.02	2.2	1.4	1.76	1.65	0.69	1.91	1.24	1.17	2.02
1.98	1.33	0.65	1.51	0.77	1.8	1.17	1.35	1.37	1.82	1.37	1.34	1.65	1.04	1.69	0.86	0.95	2.19	0.12	0.95	1.33	1.39	1.19	1.15
0.91	1.15	1.58	1.38	1.35	1.67	1.1	1.16	2.34	2.04	1.3	1.47	1.49	1.27	1.65	0.55	1.08	2.34	1.35	1.32	1.75	1.46	2.11	1.11
0.98	1.43	1.08	1.65	1.02	1.5	1.46	1.24	1.19	1.82	1	0.76	1.79	1.86	1.82	1.24	1.76	1.56	1.65	1.29	1.41	1.76	1.37	2.24
1.21	1.16	1.58	1.91	1.43	1.54	1.49	0.91	1.63	0.2	0.94	1.35	1.57	1.28	1.74	1.57	0.82	1.97	2.04	1.54	1.09	1.82	0.79	2.02
2.06	1.39	1.42	1.34	1.06	1.81	1.79	1.1	1.45	0.96	1.65	0.95	2.04	1.48	1.45	1.24	1.5	1.8	0.16	1.48	1.89	1.83	1.76	3.1
1.62	1.04	1.75	1.4	1.37	1.54	1.57	0.95	1.21	1.67	1.47	1.97	1.93	1.09	1.78	1.36	2.01	1.65	2.31	1.16	1.99	0.74	1.59	1.47
1.9	0.97	1.47	0.93	1.11	1.63	0.81	1.17	1.11	1.76	2.23	1.39	1.67	1.27	0.93	1.5	2.25	2.06	2	0.85	1.45	1.29	1.28	1.45
1.78	0.82	0.94	1.12	1	1.91	1.38	1.33	1.8	1.97	1.15	1.15	0.83	1.8	1.04	1.18	1	1.91	1.18	1.18	0.98	1.12	1.34	2
1.95	1.56	1.41	1.05	0.89	1.57	2.37	1.02	0.82	1.83	0.98	1.59	1.39	2.13	1.78	0.9	1.41	2.65	1.79	1.43	1.82	1.65	0.85	1.87
	1.38	1.72	1.18	2.17	1.61	2.35	0.94	0.91	1.76	1.13	1.32	1.14	2.5	1.61	1.33	1.47	2.12	1.03	1.04	1.67	1.99	1.92	1.5
	1.32	1.74	1.56	1.76	1.91	1.13	1.4	1.15	1.52	1.5	1.1	1.13	1.35	1.65	2.23	1.53	1.65	1.24	1.3	1.5	1.41	1.02	2.02
	1.31	1.59	1.24	1.69	1.15	2.78	1.15	1.34	1.73	1.82	1.37	0.8	1.13	1.63	0.72	1.37	1.15	1.23	2.08	1.54	3.39	1.22	1.08
	1.11	1.32	1.42	0.89	1.65	1.6	0.43	1.49	1.61	1.09	1.6	1.57	1.52	1.47	1.46	1.39	1.39	1.24	1.54	2.32	1.39	1.32	2
	1.03	1.06	1.98	1.41	1.51	1.32	1.06	0.29	0.59	0.89	1.28	2.12	1.33	1.26	1.1	1.52	1.13	1.35	1.21	1.17	1.88	0.66	2.09
	1.68	1.77	1.46	1.08	1.69	1.47	0.78	1.45	1.38	1.37	1.28	1.05	1.49	2.32	2.3	0.87	2.02	0.59	1.54	1.08	1.57	2.06	2.15
	1.48	1.58	1.68	1.26	1.19	1.94	0.63	1.52	1.71	1.56	1.58	1.76	1.5	1.47	1.95	1.84	1.89	0.46	1.13	1.06	1.46	1.34	1.54
	1.08	1.58	1.57	1.13	1.76	1.55	0.5	1.21	3.33	1.78	1.71	0.4	1.45	2.36	2.06	0.98	1.82	0.56	0.87	1.54	1.49	1	1.85
	0.61	1.38	1.34	1.41	1.61	0.12	1.19	1.45	1.46	1.24	2.04	0.77	1.41	1.13	1.76	1.45	1.71	0.58	1.27	0.95	1.19	1.22	1.93
	1	1.73	1.62	1.04	1.61	1.35	0.62	1.71	1.84	1.58	1.04	0.36	1.37	1.35	0.17	0.68	1.71	2.04	1.19	1.89	2.54	0.16	1.98
	1.4	1.83	1.88	1.21	1.54	1.09	0.56	1.99	1.76	1.3	0.95	0.31	1.12	1.54	2.48	0.74	1.58	1.49	1.43	1.43	2.37	1.47	1
	1.24	1.33	1.93	1.11	1.62	1.11	1.01	1.63	1.79	1.41	1.13	1.9	1.17	1.63	1.4	1.17	1.86	1.49	1.58	1.78	1.41	1.52	1.6
	1.26	0.54	2.31	1.45	1.43	1.13	1.16	1.97	1.65	1	1.34	1.63	1.43	1.6	1.29	1.78	0.5	1.68	1.49	1.53	1.63	1.49	0.9
	1.25	1.29	1.65	1.14	1.37	1.38	1.07	1.56	1.87	1.47	1.45	0.74	1.17	1.5	1.27	1.45	1.58		1	2.38	0.62	1.11	1.05
	1.25	1.89	2.31	1.54	1.67	1.49	1.04	1.98	2.2	1.34	1.97	1.87	0.68	1.63	1.05	0.7	0.78		1.41	1.89	2.37	1.41	2.1
	1.45	1.43	1.65	1.13	1.25	1.6	1.06	1.67	1.65	1.03	2.12	0.3	1.28	1.54	1.75	1.65	1.65		1.3	1.15	1.09	1.11	0.69
	1.17	1.02	1.16	0.6	1.47	0.99	0.98	1.34	0.88	1.06	1.47	1.65	1.54	2.2	1.84	1.77	1.21		1.4	1.3	1.54	1.17	1.5
	1.33	1.06	1.07	0.87	2.15	1.4	1.13	1.17	1.8	1.56	1.91	2.06	2.3	1.78	1.13	1.24	1.43		1.07	1.21	2.15	1.41	1.26
	1.26	2.06	1.76	1.32	0.49	1.32	0.77	1.99	0.8	1.3	0.56	0.11	0.76	2.43	2.01	1.37	1.69		0.85	1.88	1.03	0.87	0.61
	1.14	1.62	1.78	1.29	1.89	1.71	0.94	1.76	1.91	1.19	1.78	1.46	1.09	1.26	1.64	1.02	1.71		1.3	1.78	0.75	1.08	1.06
	1.47	1.19	1.31	1.22	1.68	1.84	1.21	1.78	1.71	1.39	2.38	0.95	1.15	1.13	2.04	1.6	1.97		1.21	1.6	1.04	1.8	1.56
	3.96	1.37	1.38	1.6	1.35	1.65	0.95	1.21	1.82	1.34	0.56		1.24	1.43	1.62	1.11	1.69		1.41	1.54	1.65	1.52	1.69
	1.47	1.43	1.51	1.19	1.79	1.79	1.17	1.69	2.23	0.66	0.72		1.3	1.43	2.07	1.99	2.49		1.13	1.69	1.22	1.26	0.56
	1.14	1.47	1.95	1.22	1.52	0.94	1.91	1.3	1.43	1.78	2.41		1.84	1.54	1.68	1.07	1.58		1.52		1.83	0.56	1.86
	0.75	1.04	1.6	0.66	1.54	1.65	0.74	1.91	1.87	0.9	1.26		1.34	1.58	1.79	1.42	0.67		1.56		1.32	1.04	1.91
	0.64	1.11	1.87	1.26	1.87	1.21	0.41	1.52	1.57	1.58	0.74		1.8	1.28	2.06	1.96	1.39		1.4		2.08	0.74	1.28
	1.06	1.39	1.38	1.21	1.83	0.61	1.15	1.68	1.29	1.08	1.6		1.22	2.08	1.84	1.39	1.65		1.41		2	1.13	1.98
	0.55	1.93	0.77	1.13	1.19	1.29	1.24	1.67	2.26	1.56	1.91		1.38	1.41	1.46	1.07	1.4		1		2.21	0.95	1.44
	0.72	1.92	2.56	1.09	1.44	1.43	1.3	1.56	1.5	1.02	2.06		1.43	1.52	2.3	1.3	2.06		1.34		0.55	1.47	2.26
	1.16	2.15	1.84	1.24	1.59	1.38	1.5	1.26	1.29	1.58	0.8		0.72	1.6	1.84	1.42	1.28		1.56		1.3	1.95	1.9
	1.74	1.32	1.72	1.28	1.15	1.83	1.1	2.01	1.82	1.06	1.82		1.39	1.86	1.73	1.97	1.6		0.81		1.87	1.8	1
	0.66	2.14	1.82	1.3	2.13	2.05	1.13	1.65	1.93	1.31	1.93		1.6	1.44	1.95	1.54	1.02		1.34		1.77	1.24	1.63
	1.09	1.93	1.84	1.08	1.78	1.98	1.19	1.84	2.26	1.35	2.02		1.22	1.24	1.57	1.76	1.52		0.93		1.85	0.96	1.33
	1.38	1.73	1.43	0.81	2.17	1.63	0.47	1.13	1.75	1.4	1.58		0.58	1.17	1.69	0.88	1.41		1.26		1.65	1.27	1.28
	1.17	1.1	1.68	1	0.91	0.96	0.54	1.34	1.73	1.32	1.8		1.06	1.91	2.01	1.12	1.58		1.13		0.99	0.87	1.33
	1.78	1.34	2.26	0.81	1.44	0.91	1.39	1.71	1.72	1.58	1.5		1.04	1.67	1.65	1.22	1.95		1.32		1.63	0.64	1.59
	1.13	1.2	1.54	1.15	0.57	0.77	0.4	1.71	1.95	0.94	1.47		1.45	2.07	1.9	1.15	2.06		1.3		1.18	1.65	1.61
	1	1.86	1.76	0.99	0.55	0.72	1.21	1.94	1.66	1.3	0.91		0.83	1.13	1.57	1.15	1.34		1.43		1.99	1.47	1.15
	1.38	1.6	1.53	1.14	2.07	1.84	1.02	1.43	1.65	1.22	1.02		1.34	1.6	1.25	1.21	1.3		1.08		1.76	1.5	1.72
	0.87	1.48	2.56	1.15	1.68	1.24	1.17	0.39	1.29	1.58	1.17		1.43	1.56	2.43	0.68	1.91		1.2		1.76	0.9	1.13
	1.29	1.6	1.62	1.17	1.13	1.6	1	1.4	1.53	1.13	1.45		1.18	1.39	1.6	1.3	2.19		1.13		2.84	1.5	0.74
	0.92	1.63	2.45	0.54	1.11	0.83	1	1.24	2.07	1.26	1.5		1.19	0.87	1.58	1.24	1.32		1.66		0.62	1	1.58
	1.04	1.02	1.83	1.28	1.76	1.24	1.32	1.19	2.5	1.79	1.78		0.98	1.47	2.32	1.65	2.06		1.45		1.57	0.42	1.57
	1.18	1.84	1.49	1.02	1.52	1.29	0.7	1.39	1.98	1.39	1.89		1.22	1.41	2.28	1.06	1.84		1.15		1.76	1.43	1.89
	1.41	1.85	1.02	1.02	1.28	1.95	0.83	2.06	0.56	1.08	2.15		1.04	2.04	1.82	1.63	2.45		0.54		1.49	1.63	1.21
	1.29	1.51	1.35	1	1.28	1.73	1.71	1.94	1.5	1.47	1.58		1.32	1.73	0.83	1.54	1.56		1.44		1.35	1.56	1.71
	1.29	2.15	2.01	0.68	0.89	1.76	0.98	1.3	1.84	1.19	2.28		0.98	2.17	1.38	1.71	1.54		1.11		1.42	1.47	1.37
	1.41	1.45	1.76	0.96	1.66	1.43	1.26	1.5	1.38	1.3	2.99		1.39	0.91	1.93	1.08	1.21		1.03		0.96	1.95	2.1
	0.93	1.47	2.01	0.96	1.13	1.73	0.96	1.61	1.62	1.63	1.85		1.26	0.76	1.1	1.47	1.41		1.15		2.29	1.3	1.04
	1.02	2.15	1.13	0.87	0.83	1.93	0.81	1.52	1.61	1.69	0.93		1.19	1.8		1.62	1.28		1.95		1.34	1.5	1.93
	0.68	1.01	0.41	0.64	0.94	2.12	1.06	1.62	1.66	1.04	1.5		1.15	1.48		1.16	1.32		1.5		2.01	1.45	1.6
	0.78	1.78	1.79	1.56	1.63	2.17	1.04	1.73	1.32	1.54	1.72		1.19	1.37		1.37	1.32		1.26		1.52	1.07	1.78
	0.91	1.54	1.18	1.08	1.5	1.54	1.15	1.1	2.09	1.34	1.34		0.88	0.69		1.65	0.69		1.06		1.63	1	2.5
	1.14	1.85	1.76	0.76	1.26	2.04	0.97	1.18	1.87	1.47	1.92		1.45	1.81		1.26	1.63		1.02		1.77	0.89	1.78
	1.14	1.8	1.71	1.04	1.13	1.76	0.66	1.21	1.05	1.14	2.08		1.24	1.59		1.55	2.25		1.54		2.04	1.17	1.37
	1.43	3.51	2.04	1.02	1.63	2.5	1.3	1.56	1.53	0.44	1.32		1.45	2.34		0.93	1.37		1.41		0.87	0.92	1.58
	0.97	1.26		1.41	1.46	2.12	1.38	0.93	1.95	1.28	1.84		1.19	1.21		1.41	1.65		1.57		1.41	1.51	1.42
	1.76	1.26		1.37	1.91	1.6	1.19	1.45	2.29	1.21	1.5		1.58	1.93		0.67	2.54		1.24		1.53	1.28	1.37
	0.31	2.08		1.04	1.3		0.91	2.01	1.49	1.39	2.25		1.65			1.19	1.5		1.21		1.38	1.21	1.06
	1.24	1.56		1.34	1.44		0.69	2.04	1.65	1.17	1.28		1.13			1.54	2.08		1.34		1.66	1.56	1.61
	1.42	1.43		1.54	2.02		1.3	2.29	1.57	0.94	2.02		1.56			1.39	1.97		1.13		1.41	1.43	2.11
	1.28	1.17		1.44	1.79		1.37	1.54	1.73	1.39	1.63		1.35			1.32	1.65		1.58		1.44	1.65	1.64
	0.89	1.37		1.13	1.2		1.04	1.45	1.57	1.63	1.46		1.28			1.47	1.37		1.76		1.57	1.46	1.39
	1.42	1.82		0.93	1.54		1.08	1.68		1.04	1.78		1.32			1.48	1.04		1.2		1.51	1.41	0.51
	1.34	1.02		1.01	0.93		1.06	1.47		1.38	1.28		1.21			1.19	1.45		1.26		2.26	0.99	1.32
	0.88	1.3		1.06	1.43		0.78	1.76		1.43	0.17		1.19			1.28	1.54		1.24		1.76	1.65	1.89
	1.03	0.72		1.24	1.59		1.04	1.54		1.63	1.02		1.64			1.69	1.17		1.46		1.74	0.89	1.57
	1.35	1.21		1.21	1.74		0.59	2.12		1.13	2.02		1.64			0.93	1		1.11		1.18	0.65	0.96
	1.39	1.76		0.74	1.46		1.04	1.34		1.24	2.12		1.69			1.32	1.41		1.41		2.12	1.37	2.04
	1.19	1.6		1.39	1.78		1.15	1.54		1.19	1.76		1.72			1.52	1.11		0.71		1.49	1.08	2.22
	1.32	1.26		1.12	1.96		1.07	2.24		1.69	1.8		1.15			1.53	1.99		1.31		1.57	1.82	1.37
	0.67	1.54		0.76	1.2		0.8	2.36		0.85	1.34		1.04			1.6	1.47		1		1.6	1.99	1.54
	0.58	1.47		1.28	1.97		1.15	1.8		1.28	1.39		1.32			1.89	0.85		1.26		1.35	0.61	2.28
	1.5	1.37		1.02	1.22		1.34	1.64		1.17	1.76		0.61			1.45	1.5		1.75		2.2	1.8	1.54
	0.65	1.58		1.45	2.54		1.11	1.8		1.21	1.69		1.34			1.26	1.28		1.34		2.06	1.47	0.55
	1.24	1		0.74	1.8		1.08	1.89		1.14	1.75		0.81			1.37	1.37		1.39		0.55	1.57	1.35
	1.13	1.04		1.28	1.4		1.13	1.47		2.21	1.73		0.74			1.58	2.23		1.47		2.65	1.24	1.02
	1.08	1.89		1.32	1.67		1.22	1.91		1.91	1.93		1.44			1.28	0.85		1.41		2.67	1.04	1.26
	1.32	1.54		1.39	1.54		1.13	2.02		0.92	1.72		0.78			1.46	1.71		1.41		1.44	1.15	1.63
	1.08	1.26		1.25	1.83		1.15	1.28		0.91	1.04		1.02			1.71	1.3		1.08		0.4	1	1.12
	1.14	0.76		1.74	1.69		0.87	1.69		1.07	1.67		1.42			1.06	1.65		1.5		0.77	0.78	1.95
	1.42	1.26		1.58	1.65		0.87	1.17		1.3	1.67		0.99			0.82	1.58		0.6		0.72	1.98	1.82
	1.38	1.41		1.2	1.77		0.69	2.32		1.63	2.02		1.17			0.9	1.6		1.39		1.68		2.32
	1.39	0.95		1.11	2.46			1.82		1.41	1.73		1.38			1.04	2.12		1.8		2.13		1.65
	1.41			0.42	1.7			1.19		1.67	1.58		0.98			1.11	1.65		1.06		0.68		0.8
	1.17			0.74	1.5						2.17		1.43						1.08		1.43		1.17
	0.94			1.73	1.28						1.58								1.21		0.89		1.17
	1.24			0.32							0.82								1.24		1.21		1.74
	0.85			1.09							1.56										1.05		1.67
	1.02			1.37							1.43										1.93
	1.11			1.02							1.04										1.73
	0.91			0.8																	1.71
	1.31			0.85																	0.17
				0.9																	1.79
				0.56																	1.17
				0.87																	1.68
																					0.63
																					1.87
																					1.38
																					1.82
																					1.6
																					1.27
																					1.23
																					2.17
																					1.62
																					1.87
																					1.18
																					1.14

## Sheet: Figure 4C & Extended Figure 3B 
WT						WT PARPi						FEN1-/-						FEN1-/-PARPi
- S1 nuclease			+ S1 nuclease			- S1 nuclease			+ S1 nuclease			- S1 nuclease			+ S1 nuclease			- S1 nuclease			+ S1 nuclease
exp1	exp2	exp3	exp1	exp2	exp3	exp1	exp2	exp3	exp1	exp2	exp3	exp1	exp2	exp3	exp1	exp2	exp3	exp1	exp2	exp3	exp1	exp2	exp3
1.6	1.27	1.76	1.8	0.92	1.5	2.14	0.98	1.9	1.45	1.34	0.94	2.53	1.63	1.81	1.27	1.42	1.42	1.42	1.6	2.16	1.16	1.74	2.07
0.22	0.35	1.12	1.96	0.99	1.39	2.5	0.9	1.93	1.74	1.83	1.08	1.51	0.73	1.6	1.68	0.43	0.74	1.76	0.41	1.62	2.94	0.87	0.18
1.31	0.81	1.69	0.93	0.17	2.65	1.58	1.36	1.37	2.05	1.55	2.12	1.04	1.1	1.35	1.14	1.09	0.66	0.2	1.08	2.11	0.14	1.33	0.53
2.31	1.23	0.83	1.76	0.29	1.4	1.52	1.2	1.23	0.3	1.67	1.14	1.49	1.4	1.11	1.3	1.43	1.4	2.11	1.77	1.81	0.35	0.61	0.22
1.88	0.89	1.31	0.73	1.22	1.16	1.64	1.31	1.57	1.79	1.15	1.83	1.16	1.55	1.25	0.28	1.37	1.85	0.99	0.5	1.73	0.86	1.35	0.75
1.45	0.45	1.23	1.19	1.26	2.05	2.29	1.09	1.23	1.36	1.21	2.02	2.09	1.57	1.71	1.6	0.16	1.21	1.98	1.22	1.23	0.2	1.23	0.38
1.44	1.04	1.37	1.42	1.53	1.97	1.38	0.71	1.97	1.56	1.26	1.2	1.92	0.09	2.51	1.75	1.18	0.71	0.91	1.55	1.15	0.23	2.17	0.42
1.74	0.19	1.81	3.38	1.5	1.65	1.34	1.41	0.11	0.42	1.43	1.74	1.66	1.62	2.33	0.64	0.87	2.84	0.43	0.4	1.68	0.97	0.4	1.34
1.4	2.67	1.7	0.95	1.04	2.13	1.74	1.11	1.43	1.65	1.12	1.7	1.69	1.11	2	0.84	0.4	1.68	2.29	0.15	1.03	1.19	1.11	0.57
2.38	1.43	1.7	0.16	0.82	1.36	1.51	0.97	0.25	1.3	1.16	1.79	1.96	1.58	1.14	0.5	1.4	1.65	2.17	1.05	1.95	1.93	1.02	1.94
2.19	1.38	3.91	1.31	1.21	1.96	1.29	0.59	0.76	0.77	1.44	1.56	1.39	0.34	1.19	0.47	1.08	1.23	0.28	0.82	1.96	1.63	0.56	0.96
1.47	1.5	1.83	2.07	1.08	1.01	1.75	1.26	0.59	2.24	0.73	1.04	2.38	2.14	0.98	2.24	0.11	1.1	1.48	1.56	1.83	0.7	0.5	0.81
1.68	1.48	1.73	1.78	1.42	1.8	0.99	0.2	1.07	1.16	1.05	1.29	1.94	0.89	1.61	2.05	1.48	1.33	0.25	1.21	2.36	1.97	1.66	1.55
1.09	1.56	1.81	0.86	1.72	1.75	1.6	2.3	1.98	0.45	1.47	1.86	1.12	1.29	0.89	0.88	2.16	1.62	0.15	1.31	1.62	0.55	1.03	1.98
1.66	1.42	1.02	1.06	1.44	1.73	3.26	0.99	1.73	0.86	1.3	1.77	1.64	1.73	2.08	0.15	0.98	2.03	0.31	0.77	1.82	0.21	0.27	1.3
1.85	3	2.57	0.41	1.23	0.86	1.28	1.51	1.52	0.39	1.73	1.47	0.99	1.18	2.07	1.41	1.35	0.25	1.67	1.55	1.77	0.74	0.38	0.32
1.93	0.61	0.46	1.75	1.13	1.1	0.71	1.41	1.84	1.59	1.59	1.5	1.13	2.02	1.65	1.52	1.19	0.64	0.09	1.21	1.84	0.63	1.38	0.56
0.16	1.68	2.29	1.72	1.5	2.37	1.63	1.53	1.26	0.16	0.84	0.29	1.8	1.02	1.94	1.48	1.15	1.81	1.8	0.15	0.36	0.46	1.76	0.17
1.69	1.79	1.7	0.42	1.33	1.12	1.46	1.16	0.33	1.23	2.67	1.24	1.5	1.5	1.64	1.87	1.2	1.41	1.83	1.02	1.98	1.29	1.07	0.35
1.61	1.83	2.32	0.61	1.03	0.79	1.12	0.75	0.38	1.7	1.21	1.63	2.11	1.44	1.01	1.98	0.88	2.19	0.8	1.19	1.45	0.34	0.61	0.35
1.35	1.65	2.83	0.71	1.3	1.7	1.6	0.6	1.95	1.62	1.67	1.8	2.06	1.63	2	3.3	1.24	1.61	1.63	1.39	1.34	0.55	0.2	0.25
2.04	1.49	1.43	1.42	1.57	2.04	0.97	1.12	1.73	1.78	0.74	1.24	2.04	1.63	1.56	1.49	0.77	2.38	0.34	0.57	1.57	1.77	0.87	0.57
2.16	1.46	2.19	1.72	1.21	1.77	1.16	1.06	0.95	0.73	1.75	1.96	0.97	1.34	1.95	0.22	1.03	2.1	2.26	1.38	1.67	1.11	1.08	0.98
1.68	1.41	1.79	2.32	1.39	1.51	1.74	1.32	1.88	1.7	1.29	1.54	2.29	0.45	1.94	0.48	0.53	1.78	0.35	0.54	1.28	0.11	1.43	1.49
0.38	1.55	2.03	1.25	0.54	1.64	2.07	1.37	0.35	1.66	1.58	2.38	0.61	0.29	1.6	0.69	0.66	1.98	1.95	1.36	1.51	0.13	1.13	1.51
1.93	1.05	0.27	0.28	1.04	1.58	1.92	0.78	1.52	1.79	1.01	2.07	1.9	1.18	1.4	2.06	0.21	2.28	3.3	1.09	0.87	1.11	1.2	2.07
0.39	1.73	1.94	2.11	0.93	1.94	0.77	1.27	0.86	1.35	2.98	1.82	1.04	1.48	1.5	1.7	1.31	1.47	0.97	1.07	1.89	0.57	0.19	1.82
2.27	2.54	1.96	0.87	1	1.54	1.97	1.21	1.31	1.33	1.25	1.91	0.89	1.49	1.81	1.52	0.72	2.22	1.16	0.59	1.49	0.53	0.9	0.85
1.82	0.88	1.26	1.71	0.95	1.68	1.79	1.06	0.18	1.44	1.02	1.63	0.44	1.13	1.54	2.27	1.34	1.06	0.91	0.87	1.94	0.56	0.9	1.96
3.11	1.42	1.28	1.52	1.05	4.9	1.98	1.11	0.82	1.5	1.7	2.25	1.44	1.53	0.7	1.03	0.91	2.25	0.13	0.49	1.45	0.72	0.3	0.14
0.89	1.33	2	0.94	1.11	0.6	2	1.13	0.05	2.06	0.82	0.55	0.16	1	1.68	1.26	1.29	1.94	0.09	1.84	1.21	1.03	1.31	1.56
2.53	1.35	3.12	1.29	1.44	1.81	2.06	1.34	1.27	0.88	1.29	2.15	2.14	1.2	1.76	1.72	1.91	1.68	0.52	0.41	0.93	0.94	1.44	0.52
0.91	0.94	1.95	1.46	0.92	1.7	1.18	1.22	1.43	0.83	0.58	1.96	2.14	0.65	1.92	1.07	0.79	1.58	0.36	1.16	2.19	1.86	1.41	1.68
2.11	0.62	1.76	1.43	0.33	0.55	1.59	1.41	0.69	0.8	1.37	1.85	1.47	1.13	1.96	0.83	1.27	1.98	1.05	0.57	1.14	0.15	0.53	1.71
1.05	0.86	1.63	1.31	0.57	0.71	1.23	1.95	1.15	0.72	1.13	1.82	2.13	1.09	0.74	0.54	1.44	1.84	0.58	0.41	1.66	0.03	0.58	0.31
1.51	0.98	0.92	0.17	1.45	1.95	1.27	0.29	1.5	2.12	1.11	2.2	1.24	1.76	1.94	1.31	1.2	0.98	0.29	0.85	2.01	1.79	0.96	0.18
1.99	2.05	2.08	1.06	1.51	1.9	3	0.06	0.86	1.83	1.53	1.6	1.01	0.95	1.07	2.03	1.33	1.13	2.04	1.67	1.48	0.1	0.95	0.45
2.05	1.45	1.29	1.27	1.16	1.52	0.43	0.71	1.54	1.6	0.96	1.63	1.39	1.55	1.74	1.7	0.6	1.12	0.16	1.05	1.08	1.77	0.48	2.08
2.66	1.35	1.99	1.38	1.3	1.6	1.98	1	1.85	2.03	1.42	1.22	0.69	1.24	0.42	0.62	0.83	0.53	1.78	0.45	1.72	0.47	0.29	1.48
1.7	1.5	3.06	1.23	0.45	1.84	0.37	1.59	1.84	2.38	1.44	1.13	2.17	0.32	1.54	2.03	1.54	1.99	0.32	1.36	1.62	1.34	1.08	2.21
1.69	0.55	1.39	1.45	1.24	1.76	1.43	0.64	1.25	1.58	1.04	1.08	1.64	1.11	1.71	2.11	0.9	1.56	1.86	1.9	1.75	1.71	0.46	1.03
0.87	1.61	2.23	1.46	0.84	1.77	1.66	1.21	1.25	2.38	1.17	1.74	1.47	0.63	0.62	0.72	1.58	1.86	1.44	0.92	1.81	1.78	0.38	0.57
2.08	1.07	2.61	1.51	1.42	2.1	1.28	1.21	1.29	2.71	1.49	1.16	2.04	1.91	1.71	1.86	1.02	2.12	0.2	1.29	1.4	0.87	0.25	0.13
1.24	1.16	1.57	1.64	1.6	1.92	0.87	1.08	2.01	1.66	1.5	0.4	2.17	1.38	1.94	0.34	1.58	1.89	1.78	1.73	1.32	1.6	0.38	0.21
0.46	1.29	2.82	1.07	0.63	1.77	1.67	0.45	2.2	0.11	1.34	2.2	1.71	1.21	1.35	0.82	0.39	1.83	1.39	1.18	1.49	2.01	1.73	0.56
1.5	1.2	1.73	1.63	1.24	2.24	2.15	1.27	1.76	1.73	1.31	1.72	2.34	1.28	1.8	0.39	1.08	1.5	0.91	1.24	1.35	0.33	0.4	1.59
1.49	0.56	1.95	1.96	1.19	1.32	1.28	1.06	1.58	0.52	1.57	2.03	2.17	1.25	0.27	0.46	0.5	1.62	1.8	1.81	0.55	0.92	0.75	1.22
2.07	1.63	1.53	0.47	1.63	0.64	1.49	0.46	1.99	1.01	1.43	1.57	1.81	1.29	1.48	1.82	1.01	1.89	1.61	1.34	2.39	1.39	0.32	0.33
1.03	1.39	1.39	0.69	0.42	2.52	0.85	1.35	2.15	0.69	1.04	1.42	1.43	1.34	1.32	1.24	1.61	1.68	2.41	1.5	0.35	1.52	0.57	0.48
1.45	1.42	1.38	1.96	0.22	1.9	2.27	1.44	0.25	0.41	1.33	1.72	1.8	1.32	0.66	0.91	0.35	1.4	0.89	0.85	1.67	0.66	0.92	0.83
2.04	1.45	2.15	1.59	1.52	1.49	1.06	0.78	2.09	1.73	1.16	0.92	1.71	1.39	1.32	1.06	0.95	0.23	0.93	0.74	2.43	2	0.44	0.63
1.9	2.18	1.94	0.91	1.23	2.1	0.78	1.21	1.02	1.9	1.37	2.12	0.56	1.12	1.58	0.44	1.23	1.03	1.19	1.41	1.58	1.59	0.98	1.6
1.71	0.58	1.16	1.73	1.3	1.74	1.42	1.52	1.98	2.27	0.66	1.15	1.97	1.42	0.46	0.92	1.92	1.49	1.44	1.39	1.66	1.91	0.53	0.55
1.76	0.54	1.66	1.48	1.31	2.16	1.11	1.02	1.79	1.88	1.36	1.6	1.11	1.11	1.71	0.78	1.05	2.49	1.76	0.27	0.49	1.78	0.35	0.96
1.73	0.62	1.36	1.85	0.65	1.98	1.14	1.39	1.7	0.91	1.89	1.25	0.51	1.34	1.95	1.49	1.04	1.51	1.78	1.48	0.94	0.96	1.74	0.82
1.32	0.28	2.62	1.5	0.52	1.98	1.57	1.12	1.75	0.51	2.86	1.26	1.11	1.31	1.08	0.29	1.18	1.7	2.09	1.19	1.96	1.64	0.3	1.4
0.19	1.86	0.75	0.84	1.91	1.11	0.41	1.39	1.52	0.74	1.03	1.89	1	1.39	1.11	1.5	1.21	0.63	1.6	0.94	2.13	1.52	0.38	1.58
1.91	0.62	1.62	1.61	1.15	0.52	1.01	0.95	1.53	1.28	1.54	0.59	1.57	0.44	1.96	0.9	1.02	1.16	0.13	1.68	1.71	0.13	0.2	0.7
1.05	0.85	1.35	2.13	1.12	1.01	0.94	1.52	1.39	1.63	1.24	0.61	1.7	1.39	1.4	1.08	0.41	1.46	1.58	1.76	0.82	0.18	1.15	1.49
1.06	1.5	1.32	1.45	0.94	0.95	1.16	1.21	0.59	0.56	1.36	0.69	1.82	0.67	2.06	1.56	1.25	0.77	0.14	0.61	1.97	1.58	1.46	2.14
0.6	0.32	1.64	1.3	0.82	1.12	1.65	0.87	1.4	0.04	1.16	1.84	1.68	0.66	2.06	1.62	1.44	1.69	2.09	1.66	1.33	1.73	0.33	1.69
1.86	0.9	2.09	1.85	1.39	1.23	0.51	1.28	1.14	1.61	1.52	0.76	0.67	0.33	1.92	1.68	1.29	2.13	0.12	1.92	2.2	0.33	0.38	1.83
1.78	0.87	1.34	1.31	0.99	1.12	2.42	0.28	1.76	1.51	1	1.32	2.07	0.56	1.62	1.06	0.32	2.47	1.96	0.41	2.17	0.14	1.12	1.9
2.08	1.47	1.5	1.05	1.39	1.12	0.54	1.45	1.08	0.75	1.21	2.19	0.35	0.63	1.4	1.7	0.46	1.81	1.5	0.47	1.65	1.59	0.68	0.94
1.02	1.47	2.29	1.22	1.74	1.68	0.34	1.01	1.2	0.44	1.39	2.72	0.95	1.02	1.68	0.85	0.69	1.82	1.74	0.92	0.5	0.25	0.4	0.15
1.8	1.75	2.38	1.33	1.05	0.47	1.86	0.96	1.48	0.99	1.08	1.74	0.95	2.11	2.07	0.18	1.49	1.88	2.01	1.52	1.11	1.18	0.81	2.08
	1.36	2.12	1.28	0.5	1.19	3.28	1.2	1.22	1.51	1.47	1.86	1.04	2.1	2.28	1.4	1.53	1.82	0.18	1.21	1.91	2.83	1.44	2.16
	1.33	2.01	0.53	0.93	1.81	1.61	1.18	2	0.91	1.37	1.84	1.3	1.2	1.8	2.37	0.66	2.39	1.83	1.28	2.02	0.8	0.52	1.91
	1.7	1.43	1.3	2.71	1.85	0.18	1.87	1.42	0.38	1.26	1.54	0.27	1.33	0.64	0.37	1.08	1.57	1.56	2.73	1.95	1.87	1.52	0.67
	1.63	2.1	1.65	0.12	1.93	1.62	0.61	1.2	0.85	1.08	1.83	1.19	2.38	1.76	2.03	1.51	1.72	1.71	1.6	2.36	0.7	1.66	0.54
	1.19	0.89	2.05	1.16	1.84	1.62	0.92	0.38	0.84	1.48	1.83	1.44	0.17	1.46	0.31	1.35	0.53	1.33	1.37	0.71	0.13	0.93	2.11
	1.27	1.77	1.42	3.1	1.88	1.44	1	2.32	0.38	1.52	0.39	1.72	0.85	2.02	0.09	0.69	1.34	0.42	1.34	0.46	0.46	1.6	2
	1.28	1.69	1.61	0.69	0.94	0.57	0.98	0.15	1.29	1.35	2.05	1.58	1.35	1.67	2.03	1.57	2.04	0.06	1.07	1.56	1.38	0.43	0.77
	0.52	1.7	1.94	1.21	2.47	0.62	0.46	2.13	1.24	1.13	1.79	0.51	0.81	2.02	1.43	1.11	2.05	0.16	0.54	1.71	1.39	1.86	0.63
	1.16	1.76	1.33	0.64	0.33	0.09	0.57	0.54	1.57	1.3	0.88	0.69	1.24	1.36	1.74	1.05	1.95	1.04	1.43	0.55	0.17	0.5	1.81
	1.37	2.01	1.05	0.82	2.19	1.22	0.75	2.24	0.56	1.03	1.86	0.71	1.56	0.57	0.22	0.83	2.29	2.05	0.68	2	2.34	0.07	0.62
	1.13	2.43	1.76	1.32	1.83	1.24	1.28	0.52	0.99	1.21	2	0.08	0.96	1.63	2.07	0.38	1.94	1.98	0.84	1.55	1.46	1.91	1.08
	1.6	1.98	2.27	1.21	2.09	1.03	0.26	2.04	1.1	1.41	1.63	2.13	1.83	2.13	1.74	1.5	1.43	0.84	1.43	1.72	0.93	1.12	0.25
	1.65	0.65	1.11	1.13	4.64	1.29	1.47	1.14	0.23	1.36	0.52	1.47	0.41	1.41	1.73	1.42	0.32	1.67	1.44	1.16	0.7	1.45	0.9
	1.05	1.59	1.65	1.21	0.9	1.62	1.02	2.02	1.83	1.61	1.48	0.69	0.45	1.73	1.39	1.49	1.7		0.86	1.27	0.18	0.23	0.62
	0.39	1.44	0.42	1.14	1.29	0.99	0.82	0.1	1.19	1.56	3.45	1.98	0.19	1	0.67	0.83	0.67		1.38	2.03	1.71	0.72	1.39
	1.61	1.2	1.82	1.81	1.29	0.63	1.09	0.59	0.78	1.03	4.36	0.11	1.36	1.81	0.61	1.41	2.01		0.46	1.63	0.57	1.18	0.23
	1.37	1.3	1.39	0.59	1.71	0.93	0.3	1.68	0.8	0.12	2.02	1.78	1.25	4.14	1.79	0.45	3.33		1.62	0.87	1.45	0.25	1.54
	1.02	1.39	1.41	1.31	1.26	1.08	0.69	0.42	0.27	3.55	2.08	2.08	1.18	1.6	1.11	0.96	1.34		0.94	0.82	1.05	0.63	1.9
	1.85	1.77	1.28	1.57	0.47	1.38	1.23	2.35	1.5	1.6	1.23	0.1	0.46	4	1.92	1.46	1.6		0.55	1.61	0.35	1.07	1.19
	1.57	2.05	1.73	1.27	1.32	3.01	1.07	1.2	0.66	1.22	1.26	2.06	1.54	1.63	1.56	1.31	1.84		1.03	2.62	0.24	0.33	0.18
	1.16	1.88	1.48	2.01	2.04	1.72	1.4	1.72	1.98	1.27	2.3	1.59	0.56	1.89	1.65	1	2.11		1.07	1.81	0.34	1.58	1.51
	1.67	1.11	1.32	1.1	1.54	2.11	1.12	2.16	1.88	1.43	0.87		0.96	1.92	0.57	1.29	2.04		1.68	1.57	1.7	1.83	1.71
	0.52	1.18	1.64	0.83	1.71	1.6	1.26	1.89	1.93	1.16	0.3		0.76	1.86	2.12	1.29	0.69		1.52	1.66	0.99	0.87	0.26
	1.21	1.81	0.96	0.61	1.03	1.37	2.51	1.88	2.05	1.22	1.16		0.99	2.12	2.36	1.38	2.25		0.67		1.54	0.63	1.2
	1.19	1.95	1.63	1.06	1.32	1.61	1.31	1.45	1.55	1.39	1.23		1.38	2.07	1.82	0.94	0.66		0.61		1.23	0.85	1.58
	1.07	1.26	1.4	0.94	0.41	1.3	1.22	2.03	1.53	1.55	0.92		1.55	1.98	2.03	1.27	0.89		1.81		0.81	1.28	0.31
	1.21	1.34	0.41	1.42	4.45	1.08	1.22	1.75	1.94	0.92	1.9		1.18	1.6	2.11	1.34	1.57		0.38		0.96	1	2.36
	0.63	1.07	0.62	1.3	1.8	0.95	1.13	0.87	1.87	1.6	1.99		1.08	1.86	1.37	1.32	0.81		1.18		1.42	1.34	1.53
	1.14	1.11	1.98	0.8	1.64	1.48	1.53	1.07	0.25	1.35	1.5		1.34	1.75	0.94	1.34	2.13		1.65		0.44	1.33	2.57
	1.66	2.02	1.05	1.5	2.53	2.21	1.19	0.97	0.39	1.41	1.51		1.04	2.51	0.46	0.72	0.83		1.65		0.41	1.46	1.54
	2.96	1.28	2.07	1.39	1.36	1.8	0.76	1.98	0.53	0.6	0.09		1.25	1.67	0.88	1.55	1.85		1.23		1.14	1.71	0.54
	0.53	1.44	1.72	1.3	1.39	1.52	0.43	2.25	1.01	1.21	1.42		0.86	1.75	2.04	1.11	1.51		0.45		0.47	1.5	1.66
	0.91	1.44	0.53	1.47	1.65	1.44	1.11	2.04	0.92	1.32	2.07		1.31	1.25	2.44	1.88	1.7		1.48		1.81	0.42	1.99
	1.2	1.92	0.57	0.21	1.09	1.68	0.64	1.1	0.87	0.86	1.78		0.79	0.4	0.53	0.8	1.77		1.36		1.27	0.34	1.22
	0.17	1.11	2	1.39	0.69	0.27	0.94	1.17	1.84	1.39	1.33		0.85	1.72	2.03	1.52	0.71		0.38		1.05	1.35	2.88
	1.57	2.02	1.27	0.2	1.29	1.23	1.47	2.52	1.79	1.48	0.09		0.98	1.71	0.28	1.35	2.06		1.44		0.52	1.09	1.3
	1.54	1.77	1.11	1.23	1.59	0.72	0.48	1.9	1.87	1.22	1.05		1.98	2.16	1.09	1.36	1.51		1.38		1.05	1.62	0.34
	1.01	0.83	1.83	1.24	0.51	0.35	1.41	1.18	1.63	1.18	1.07		1.21	1.68	1.25	0.55	1.7		1.47		1.61	1.71	1.43
	0.99	2.8	0.51	1.4	1.5	1.72	1.68	1.79	0.89	1.5	0.63		0.87	1.52	0.33	1.31	0.58		1.01		1.72	1.6	0.81
	1.08	1.8	2.94	1.16	1.96	2.03	1.39	1.19	0.39	1.34	1.2		0.83	1.81	1.5	0.84	1.04		0.86		1.74	0.34	1.02
	1.2	1.49	1.71	0.59	1.57	1.37	0.33	0.55	1.35	1.82	1.63		0.85	2.14	0.72	1.48	0.97		0.63		1.56	0.72	0.94
	0.92	1.46	1.07	1.09	1.93	0.49	1.19	1.55	2.02	1.46	1.84		1.34	1.36	0.39	1.4	1.81		0.97		0.12	0.92	0.3
	1.3	1.17	3.55	0.87	1.17	1.01	1.71	2.33	1.64	2.93	1.88		1.4	0.89	0.98	1.4	0.91		0.7		0.89	0.18	1.85
	0.28	1.87	1.34	1.53	0.33	1.07	1.04	1.34	1.83	0.78	0.71		1.54	1.96	2.05	0.9	1.48		1.08		0.82	1.42	1.35
	1.29	2.11	1.62	1	1.44	1.06	0.78	1.95	0.59	1.08	1.41		1.21	0.16	2.58	1.63	1.87		0.63		1.43	1.49	0.37
	1.36	1.93	1.37	1.34	0.23	1.31	0.61	1.78	0.94	1.03	0.47		0.53	1.5	0.73	1.42	0.91		0.68		0.97	0.13	2.11
	0.07	1.97	1.71	0.48	1.82	2.02	1.15	1.42	1.71	1.31	1.89		0.95	4.26	0.38	1.35	1.56		1.6		0.78	1.45	0.42
	1.26	1.7	1.78	1.36	0.48	0.51	1.14	1.58	1.35	1.25	4.36		0.52	1.26	1.7	0.66	1.94		1.32		0.3	1.63	2.02
	1.47	2.05	2.05	1.28	1.42	1.71	0.61	1.82	0.92	1.78	1.31		1.53	1.35	1.38	1.83	0.74		1.31		1.69	1.43	1.26
	0.83	0.8	1.23	1.15	0.55	2.55	0.89	1.86	0.4	1.1	1.41		0.43	1.71		0.42	1.99		0.86		0.94	1.17	1.12
	1.51	1.46	0.78	1.05	2.76	2.28	0.59	1.67	0.7	1.65	1.88		1.63	1.48		1	0.64		1.61		1.07	0.12	0.35
	0.73	1.58	1.91	1.42	1.49	2	1.28	4.04	1.82	1.44	1.69		1.14	1.68		1.63	1.6		1.56		2.11	0.54	1.51
	1.05	2.36	1.04	1.4	0.73	1.72	1.3	1.02	2.1	0.26	0.13		0.16	0.89		1.17	0.66		0.99		0.92	1	1.53
	0.99	1.84	1.03	1.11	1.21	1.69	1.29	0.97	0.53	1.12	1.95		1.1	1.87		1.5	1.07		0.47		1.11	0.72	1.32
	1.27	1.73	2.06	1.23	0.88	1.88	0.75	0.39	1.55	1.08	1.98		1.21	1.65		0.75	2.02		1.48		0.95	0.96	0.57
	1.35	4.7	0.9	0.72	1.94	1.17	1.36	1.06	0.53	0.86	1.62		1.12	2.06		0.99	2.07		1.58		1.26	0.29	1.83
	0.99	1.47		1.5	1.87	2.97	0.17	0.57	1.53	1.47	1.14		1.34	1.69		1.31	1.76		1.55		0.82	0.91	1.69
	0.89	1.11		1.47	1.36	1.69	0.53	1.42	1.68	1.37	0.37		1.18	1.71		0.51	1.02		1.03		0.37	1.49	1.14
	0.57	2.27		1.27	0.97		1.39	2.52	1.29	3.92	0.65		1.48			1.75	1.64		0.3		1.3	0.67	1.3
	0.78	1.71		0.45	0.7		0.78	1.39	1.79	1.14	0.78		1.09			0.79	1.38		1.45		0.8	1.39	0.67
	1.43	1.82		1.55	2.07		1.14	2.56	1.7	0.95	1.22		2.2			1.42	1.67		2.45		1.3	0.94	0.85
	1.48	1.3		1.25	1.91		1.07	1.48	1.75	1.08	1.63		1.42			1.03	1.47		1.33		1.23	1.19	0.29
	1.06	1.5		1.56	1.09		1.15	1.39	1.4	1.18	1.84		1.49			1.5	1.83		0.49		1.03	0.57	0.38
	1.23	1.99		1.3	1.88		0.67	0.97		1.32	1.78		1.39			0.42	0.74		0.42		1.23	0.95	0.8
	1.6	0.34		1.26	1.55		1.18	1.74		1.55	1.12		0.46			1.44	0.52		0.95		1.85	0.52	1.48
	1.49	1.41		0.54	1.7		1.01	3.52		1.17	0.26		1.09			1.45	0.52		1.56		1.87	1.67	0.41
	1.71	0.93		1.63	0.45		0.91	1.48		0.96	0.48		1.49			1.13	1.71		1.47		1.71	0.29	1.48
	1.4	1.3		1.5	1.18		0.51	1.96		0.51	1.85		1.24			1.33	0.39		0.23		0.98	0.48	0.21
	0.74	2.33		1.45	2.05		1.03	1.06		1.6	1.54		1.42			0.91	1.9		1.92		1.97	1.43	1.54
	1.47	1.96		1.32	1.96		0.56	1.16		0.98	1.52		0.79			0.77	0.69		1.04		0.24	1.08	1.75
	1.28	0.87		0.59	1.66		0.96	1.07		0.81	1.97		1.45			1.02	2.07		0.94		0.49	0.64	1.1
	1.17	1.71		1.38	1.97		1.06	1.75		0.98	1.66		2.12			1.3	1.15		0.45		0.71	0.58	1.81
	0.87	0.64		1.25	2.53		0.54	1.78		0.41	1.14		1.36			1	1.44		1.61		1.31	1.29	0.66
	1.57	2.16		1.04	1.96		1.26	0.84		2.91	1.87		1.06			1.13	1.49		1.31		1.73	1.24	0.77
	0.75	1.51		1.26	3.81		1.36	1.51		1.2	2.14		1.52			1.26	1.93		2.31		1.83	0.18	0.14
	1.52	2.74		1.1	1.52		0.98	1.43		1.48	1.8		0.14			1.26	1.66		0.3		1.15	0.59	0.2
	1.2	1.61		1.26	0.99		0.98	1.86		2.71	0.52		0.78			1.37	1.35		0.23		1.78	0.35	1.48
	1.18	1.93		1.36	0.97		1.31	2.23		1.48	2		0.77			1.45	0.59		0.44		0.88	1.12	0.9
	2.15	0.64		1.33	2.59		1.46	0.86		1.21	0.08		0.97			1.58	1.82		0.37		0.69	0.48	0.41
	1.37	2.03		0.94	1.9		1.18	1.29		0.87	2.08		1.31			1.81	0.84		1.41		0.61	1.26	0.93
	0.36	0.67		2.12	1.31		1.1	1.67		0.99	1.62		1.54			2.38	0.84		1.8		0.77	0.54	2
	1.05	1.57		1.58	2.14		0.83	1.29		1.02	1.23		1.04			0.92	0.76		0.24		0.83	0.93	0.66
	1.18	2.01		1.17	1.88		1.07	2.01		1.78	2.16		1.25			0.8	1.61		1.02		1		1.3
	1.23	0.22		1.36	0.42			1.75		1.63	0.85		1.62			1.28	1.57		1.54		1.73		0.49
	1.32			1.15	1.36			0.38		0.27	1.83		1.22			0.69	2		0.49		0.33		1.87
	1.87			1.21	1.72						2.24		1.34						0.42		1.54		2.1
	0.39			1.22	1.73						1.46								0.68		0.09		0.31
	1.29			0.68							1.57								0.82		1.16		1.09
	0.85			1.14							2.06										0.86		0.53
	1.55			1.55							2.07										0.22
	1.1			1.27							0.67										1.85
	1.23			0.41																	1.76
	1.4			1.18																	0.11
				0.77																	1.99
				0.52																	1.47
				1.2																	1.9
																					0.31
																					0.41
																					1.3
																					1.53
																					0.58
																					1.02
																					0.38
																					2.27
																					2.01
																					1.85
																					1.79
																					0.17

## Sheet: Figure 4D & Extended Figure 3C
WT						WT PARPi						FEN1-/-						FEN1-/-PARPi
- S1 nuclease			+ S1 nuclease			- S1 nuclease			+ S1 nuclease			- S1 nuclease			+ S1 nuclease			- S1 nuclease			+ S1 nuclease
exp1	exp2	exp3	exp1	exp2	exp3	exp1	exp2	exp3	exp1	exp2	exp3	exp1	exp2	exp3	exp1	exp2	exp3	exp1	exp2	exp3	exp1	exp2	exp3
2.52	2.98	2.33	3.5	2.61	3.03	3.24	3.1	3.35	2.9	3.49	1.88	4.76	3.1	3.89	2.67	2.28	3.94	4.11	3.46	3.75	3.14	3.3	3.53
0.23	0.71	2.82	2.86	2.73	2.2	4.26	2.35	2.59	2.91	3.61	1.4	2.83	1.51	1.76	3.05	0.66	1.45	2.58	1	5.6	4.38	2.96	0.58
2.51	3.68	4.24	1.68	0.49	3.58	3.91	2.47	2.4	3.2	2.52	4.67	1.61	3.56	2.05	2.82	2.44	5.71	3.57	2.16	3.62	0.29	3.49	0.85
3.36	2.53	1.67	3.35	0.91	2.87	3.94	3.86	4.23	0.66	3.25	2.56	2.57	2.55	1.82	2.63	6.19	2.13	3.15	3.35	2.36	0.63	1	0.95
3.73	1.15	2.98	1.93	3.67	1.91	2.39	2.48	2.64	3.14	2.56	2.72	2.27	4.3	4.44	0.57	3.73	2.53	1.54	1.61	3.47	1.74	2.49	1.73
3.2	0.84	2.95	1.51	3.28	3.88	3.85	6.16	4.72	1.76	2.54	4.59	2.8	3.16	3.31	9.71	2.39	2.29	3.13	4.01	3	0.46	3.27	0.53
4.32	1.85	3.17	2.92	4.14	9.31	3.63	2.62	3.05	2.54	2.19	3.25	3.12	0.18	3.91	4.44	2.96	3.06	1.52	3.75	2.94	0.41	3.46	1.1
3.07	0.52	4.4	3.76	1.71	3.17	3.65	4.28	0.2	0.66	3.74	3.85	2.97	2.63	4.35	1.17	1.84	3.68	1.15	1.02	3.38	1.92	0.85	2.93
2.64	5.97	2.87	1.37	3.37	2.86	3.02	3.26	2.67	2.14	2.05	3.19	3.17	3.64	3.38	1.68	1.35	3.24	3.2	0.35	1.94	1.76	2.76	1.36
2.98	3.85	5.36	0.16	1.72	3.72	2.95	3.12	0.58	2.73	4	3.49	3.01	3.53	2.96	1.17	2.73	2.42	3.64	3.15	3.42	3.56	4.13	4.47
3.1	4.73	7.23	2.34	3.23	4.17	3.61	0.86	1.35	1.8	3.03	4	2.24	0.96	2.89	0.82	2.26	0.8	0.44	4.39	2.79	3.28	2.71	2.81
5	2.59	4.21	3.23	5.51	1.27	3.46	2.72	1.72	3.21	1.98	1.9	3.17	5.6	2.19	7	0.43	2.3	3.13	3.6	1.52	1	1.1	1.68
3.1	3.98	2.91	4.1	3.21	2.96	3.43	1.16	2.04	1.67	2.9	2.07	3.07	2.2	2.98	3.54	4.49	3.22	0.47	2.51	4.25	3.02	2.73	4.66
2.02	3.14	3.44	2.56	3.96	3.2	3.37	4.06	3.7	0.93	2.82	2.82	2.03	3.38	1.63	1.45	5.54	3.29	3.7	4.41	2.54	1.14	2.58	3.6
3.55	5.8	3.36	3.01	2.12	3.03	5.3	2.64	3.75	2.14	3.83	3.08	3.25	3	3.47	0.89	2.25	3.09	0.57	1.89	3.32	0.27	1.62	2.47
3.26	6.52	4.13	0.6	2.66	2.23	2.8	3.15	6.78	1.42	3.33	2.86	1.61	2.52	3.83	3.2	3.66	0.56	2.64	3.25	3.41	4.49	0.62	0.51
3.09	1.78	1.78	2.69	2.74	3.14	1.3	3.82	3.27	3.68	3.61	3.35	2.93	3.67	3.82	2.63	4.29	1.29	1.22	2.25	2.44	1.38	5.03	1.18
0.33	3.59	3.48	3.01	3.3	4	2.44	1.73	3.25	2.77	2.05	0.53	2.68	2.61	2.3	2.78	5.06	2.21	2.19	0.38	0.81	1.42	3.87	0.46
2.59	4.28	4.28	0.63	4.28	1.84	2.18	2.72	0.74	2.79	8.27	2.07	2.91	3.3	2.99	2.79	2.62	4.75	3.12	3.44	4.35	1.7	3.02	1.17
3.89	3.57	4.4	1.77	2.68	1.09	2.03	1.45	0.88	2.98	1.54	3.59	4.11	3.43	5.6	3.6	3.09	5.61	1.64	3.17	3.05	0.81	2.02	0.55
3.87	3.55	5.1	1.29	5.62	3.45	3.16	2.68	9.99	1.64	3.08	3.07	2.99	2.71	3.76	5.22	3.56	3.01	2.97	4.27	5.17	2.71	0.59	0.6
3.96	3.41	3.14	3.51	4.25	3.7	2.16	3.85	2.96	3.29	2.25	6.15	3.08	3.76	2.88	1.79	2.37	3.78	0.89	2.55	2.64	3	1.94	1.05
3.19	3.6	3.73	4.91	3.21	2.45	3.94	2.81	1.55	1.2	2.63	6.03	1.77	2.82	3.64	1.06	2.86	3.92	2.81	3.17	4.05	1.83	1.89	1.52
2.51	5.09	4	3.24	4.19	3.93	3.02	3.63	4	3.08	2.84	2.48	3.52	1.17	3.82	0.93	2.06	1.9	0.52	1.68	3.54	0.18	3.66	2.01
3.42	7.81	4.26	1.7	1.12	2.34	3.52	3.2	0.82	3.07	3.32	3.43	1.14	0.91	5.53	1.12	2.65	2.88	3.87	2.26	3.73	1.64	5.49	2.47
2.76	2.05	0.57	0.49	2.36	2	4.36	3	2.92	3.09	2.16	5.31	3.51	2.63	3.88	1.42	0.99	3.39	3.51	3.98	2.02	1.37	2.63	11.01
0.8	6.18	3.59	3.59	2.63	3.53	1.33	4.08	1.29	2.01	6.06	3.23	1.98	2.28	3.98	3.3	3.55	2.1	1.64	2.66	4.37	0.79	0.93	3.31
3.35	4.62	3.71	2.34	2.78	2.48	3.11	3.85	2.55	2.04	4.69	6.77	1.93	3.1	3.86	3.26	2.84	3.26	1.61	2.34	3.04	1.57	3.22	1.29
2.87	2.08	2.82	2.36	3.1	3.01	3.69	4.02	0.36	2.97	2.56	3.36	4.14	4.24	2.6	3.34	1.98	1.99	3.2	2.5	2.72	1.15	2.49	3.3
6.03	3.78	2.86	2.18	2.43	10.51	3.22	3.33	1.49	2.05	3.22	7.07	2.53	2.9	1.26	2.29	2.78	4.11	2.48	1.28	2.79	1.39	0.89	1.58
1.87	2.15	3.74	3.18	4.03	1.38	3.63	3.51	0.13	2.88	1.85	0.93	1	2.03	3.5	2.98	4.07	3.62	2.29	3.7	2.88	2.2	2.91	3.84
4.31	2.65	6.27	2.04	4.06	3.61	4.02	3.29	2.08	1.6	2.8	5.23	3.42	3.07	3.68	5.36	3.07	2.19	0.7	0.88	3.31	1.47	2.73	1.21
1.2	3.33	3.91	2.4	3.04	3.17	2.39	4.23	3.24	1.29	1.1	2.86	2.65	3.91	4.51	2.63	1.25	2.42	0.6	3.62	2.77	2.88	2.44	2.55
4.18	1.58	3.39	2.17	0.74	1.46	3.46	3.48	1.3	1.28	3.67	3.28	3.33	3.39	2.58	1.72	3.31	3.22	1.68	4.46	3.54	1.41	1.72	2.57
1.38	1.76	3.95	2.61	1.34	1.58	1.79	4.82	1.66	1.34	2.84	2.33	2.69	2.7	0.92	1.61	3.39	2.95	1.07	1.9	4.51	0.11	1.33	1.02
5.89	2.3	0.75	0.34	3.87	4.15	1.98	0.68	3.25	3.85	2.98	4.24	2.7	3.24	2.16	2.86	2.7	3.14	0.57	2.93	3.97	2.82	2.14	0.33
2.75	4.05	2.97	1.83	4.58	2.82	4.96	0.15	2.17	2.44	2.82	2.64	1.45	2.39	6.7	5.39	2.68	2.18	3.44	3.5	3.64	0.17	1.8	0.74
2.64	4	2.25	4.94	1.87	2.5	0.96	1.92	3.61	2.69	4.59	1.92	2.19	5.51	2.8	3.19	2.24	3.23	1.31	3.62	2.04	2.8	1.17	3.23
3.09	2.66	4.63	2.9	2.4	2.41	3.08	2.63	2.81	3.3	2.94	8.05	1.67	4.63	1.87	1.28	4.33	1.43	3.21	2.48	3.61	1.79	1.43	2.91
2.98	3.54	5.88	3.44	1.71	1.92	0.74	3.73	3.39	2.76	3.13	3.26	2.6	1.01	2.7	5.53	3.06	2.93	0.49	4.42	2.8	2.56	1.99	3.91
3.25	1.78	1.67	3.16	3.29	2.46	2.94	2.87	2.47	2.53	2.69	3.12	2.01	4.25	2.99	3.18	1.83	2.6	2.65	3.12	2.34	2.07	0.79	1.04
1.92	4.27	3.5	4.07	1.66	3.42	3.18	1.54	2.16	4.41	4.11	3.74	3.9	1.58	0.99	1.29	3.2	4.77	2.66	2.31	3.62	3.77	1.73	0.67
3.24	8.23	4	2.36	3.03	4.4	3.1	3.49	1.87	5	3.32	2.35	3.26	3.82	3.34	2.86	1.72	4.12	0.62	3.12	4.51	1.68	1.17	2.92
2.5	2.61	3.07	2.98	3.77	3.38	2.3	2.81	4.03	3.07	4.84	1.12	2.86	2.89	3.36	0.82	2.85	3.3	4.26	4	1.99	2.98	2.47	0.41
0.89	3.64	4.83	2.05	1.52	3.59	3.5	1.55	3.66	3.18	3.3	3.85	2.63	3.5	2.75	1.39	0.96	3.84	8.9	2.41	3.43	2.46	4.27	1.72
2.25	3.24	2.99	3.17	2.64	4.41	3.67	4.07	4.88	4.72	2.82	3.29	4.18	2.72	2.65	1.03	2.39	2.57	1.62	2.53	2.71	0.67	0.87	3.71
1.6	1.91	6.92	4.75	2.95	2.26	3.11	2.52	3.22	1.33	3.05	4.33	4.74	2.62	0.34	0.78	2.01	3.73	2.72	4.81	1.15	2.67	3.15	4.21
3.14	3.91	2.65	0.89	3.75	0.93	5.4	1.14	3.33	1.51	2.57	3.63	2.37	4.94	2.58	2.96	2.09	2.44	3.14	4.21	4.6	1.66	0.82	0.88
1.75	2.92	2.82	1.95	1.89	3.9	1.03	3.44	3.13	1.28	2.82	1.72	2.24	3.29	1.87	2.93	3.47	2.97	3.17	4.52	0.78	3.24	1.59	1.44
2.62	3.04	4.25	3.74	1.56	4.97	4.96	3.06	0.44	1.29	3.76	3.3	3.55	3.81	0.91	1.8	0.66	2.61	2.15	3.18	3.56	1.88	3.34	1.1
3.97	3.01	3.57	1.72	4.39	2.86	2.15	1.82	3.25	3.05	2.93	1.95	3.55	2.74	2.3	1.95	2.49	0.34	1.41	1.96	3.59	4.35	0.98	1.08
2.88	2.65	3.72	1.83	2.73	4.4	1.24	2.57	2.23	2.92	3.39	3.43	0.77	2.49	2.73	0.74	1.91	2.03	2.5	3.42	6.07	3.23	1.85	1.8
2.92	4.32	2.12	4.42	3.82	2.42	2.63	4.47	4.47	3.4	1.81	2.12	2.79	3.32	1.4	1.43	4.42	2.38	2.07	3.49	3.82	2.97	1.14	1.38
2.87	1.93	3.66	2.87	3.85	3.77	2.74	8.81	4	3.06	2.44	3.75	2.24	2.41	3.94	1.19	2.08	3.52	6.62	1.06	1.03	3.23	0.94	2.25
2.47	2.19	2.16	2.93	1.32	4.47	2.33	3.52	2.87	3.96	4.75	3.39	0.87	3.7	2.8	1.98	3.05	3.27	2.21	4.16	3.1	3.31	2.3	1.85
2.77	0.74	1.92	2.76	1.74	2.93	2.8	3.31	3.72	0.8	4.09	2	1.96	2.39	1.8	1.6	3.48	2.59	2.56	3.67	3.56	2.2	0.95	2.47
0.33	5.16	1.58	2.07	5.1	2.47	1.44	3.56	2.92	6.15	2.54	3.18	2.24	2.32	1.65	2.04	2.59	1.07	2.9	4.07	3.36	3.67	0.98	2.34
2.89	1.39	7.49	3.18	4.49	0.87	2.6	2.1	3.37	2.11	3.38	1.32	2.85	1.27	3.47	3.15	3.21	1.58	3.16	5.28	3.87	0.29	0.51	1.83
3.46	2.23	2.56	4.64	2.48	1.82	2.55	3.94	1.78	2.41	2.87	1.24	3.43	3.28	2.54	5.85	1.13	1.87	3.51	3.99	1.41	0.36	1.63	4.04
3.25	3.15	3.66	2.63	2.75	1.9	2.39	2.93	1.47	0.92	4.09	2.74	3.04	1.08	3.4	3.79	2.14	1.48	0.26	1.43	4.19	2.69	3.21	2.86
1.48	0.83	3.1	2.05	1.73	2.17	3.33	2.88	2.58	0.63	3.73	4.08	3.21	1.54	3.56	3.1	5.24	2.57	3.07	3.24	3.68	2.85	1.25	2.52
2.71	1.93	4.42	4.15	3.93	2.03	0.86	3.5	2.36	5	2.78	2.39	0.99	0.66	3.96	4.06	2.58	3.55	2.34	3.91	3.51	0.54	0.65	1.77
3.29	2.53	2.3	2.8	2.18	2.18	4.63	0.86	4.34	2.72	2.03	2.01	3.22	1.54	2.74	2.34	0.47	4.5	2.54	1.07	3.26	0.58	2.12	3.88
3.29	4.55	3.06	3.4	3.77	2.06	1.98	3.72	2.93	1.28	1.62	4.73	0.62	1.5	4.51	3.41	0.61	2.64	2.25	1.67	3.4	3.69	1.59	1.94
1.72	5.37	7.27	3.28	5.23	2.63	0.75	2.28	2	0.67	3.64	7.11	3.47	1.7	4.85	2.15	2.06	2.86	4.4	2.34	1.54	0.67	0.9	0.22
2.76	3.35	5.08	3.82	3.55	0.89	2.36	2.81	5.39	1.62	3.33	3.28	2.06	2.97	3.5	0.6	3.17	2.13	3.37	3.2	1.82	2.14	2.87	3.35
	2.96	3.71	3.25	0.69	2.22	4.19	3.82	4.03	2.58	3.9	4.23	2.75	2.52	4.26	3.16	3.12	2.57	0.53	3.48	3.43	4.27	2.24	4.32
	3.01	3.48	1.02	1.59	2.84	4.27	2.52	5.22	1.8	2.75	5	3.44	2.67	3.28	3.19	1.3	4.36	4.42	2.94	4.04	1.71	1.53	2.83
	3.88	2.69	3.15	4.82	4.81	0.2	4.87	3.18	0.66	2.08	3.38	1	3.51	1.17	1.54	2.36	4.11	3.81	3.93	3.8	1.65	3.75	1.87
	4.42	4.77	3.49	0.42	3.5	3.03	4.25	2.4	1.59	2.96	3.42	2.28	4.7	3.58	4.17	3.27	3.72	4.13	3.13	3.05	1.51	3.77	0.81
	3.44	2.51	3.1	2.48	3.64	3.67	2.6	3.85	4.27	5	4.3	2.04	0.39	3.48	0.85	2.67	1.42	2.97	3.39	1.81	0.21	4.23	3.04
	2.26	3	2.92	8.58	3.33	2.93	3.83	4.79	0.82	3.33	0.92	4.92	1.71	2.61	0.11	2.4	2	2.13	2.61	1.26	0.88	2.32	2.78
	2.6	3.2	2.88	1.64	2.37	0.88	4.66	0.29	2.27	2.6	3.89	2.7	2.71	3.4	3.11	2.56	3.25	0.38	2.85	4.41	2.84	0.97	1.51
	1.44	3.23	3.7	3.21	4.2	1.21	2.74	5.27	1.12	1.91	3.14	3.87	1.69	2.56	2.08	3.42	3.38	0.87	1.88	3.34	2.8	5.6	1.03
	5.74	3.82	2.98	1.35	0.61	2.25	1.44	1.11	3.23	3.16	1.3	2.68	2.63	3.61	2.97	2.18	3.42	5.39	3.37	1.73	0.43	1.23	2.81
	4.12	3.48	1.95	2.38	4.07	2.71	3.62	3.92	0.92	1.95	5.35	5.93	3.4	1.27	4	3.65	4.01	3.01	1.71	3.19	2.77	1.36	0.95
	2.41	3.99	2.81	3.27	3.56	3.4	6.81	0.78	1.69	2.8	6.29	0.76	2.58	3.18	2.51	1.52	3.68	4	1.76	3.24	1.85	3.88	3.26
	3.89	4.48	3.53	3.27	3.87	2.78	0.78	3.75	1.85	3	4.35	3.36	4.67	3.93	3.72	3.83	2.3	1.69	2.7	2.9	1.98	2.21	0.46
	3.93	3.58	1.44	2.34	9.71	3.44	3.8	1.73	0.42	4.09	1.16	2.71	0.85	2.63	4.02	2.39	1.91	2.98	2.89	2.29	1.28	2.92	3
	2.52	3.7	3	3.2	1.97	3.54	2.86	3.89	2.93	3.28	3.06	2.78	1.15	3.47	3.28	3.09	3.22		2.59	1.6	0.9	0.62	1.77
	0.95	2.3	0.55	2.22	2.31	2	2.36	0.15	1.63	3.48	5.25	3.18	0.84	1.85	1.92	3.52	2.58		2.93	3.23	2.16	1.52	1.98
	3.32	2.51	3.3	4.81	3.09	1.19	3.06	1.05	1.43	3	6.16	1.14	3.18	3.53	1.05	2.56	3.66		1.07	4.26	1.58	3.2	1.03
	3.52	3.83	3.62	2.98	3.49	2.81	0.93	3.74	2.72	0.35	4.1	3.23	2.43	5.64	2.91	0.76	8.23		3.47	2.02	2.82	0.65	3.08
	2.3	3.94	3.93	4.52	1.76	2.31	1.83	1.08	0.44	6.82	3.27	3.03	1.54	2.71	2.94	2.33	2.82		2.63	2.02	1.46	1.33	4.52
	4.41	2.58	2.18	3.56	2.9	3.14	4.78	3.53	5.64	3.68	6.57	2.65	1.8	4.95	2.86	3.21	2.83		1.93	2.58	1.03	3.7	5.87
	4.13	3.79	2.92	2.94	2.09	5.29	3.44	2.05	1.03	3.07	2.13	4.23	4.26	3.88	2.86	3.87	3.23		2.37	4.43	0.98	0.91	0.51
	2.35	4.72	3.4	4.93	3.66	2.8	3.46	2.89	3.48	2.75	2.89	5.01	1.47	5.02	2.43	1.86	3.21		2.65	3.38	0.98	2.63	2.9
	1.26	2.44	2.87	2.05	3.43	3.83	3.53	5.33	3.11	3.2	4.61		2.32	4.01	1.05	3.49	3.63		3.57	3.07	3.09	3.61	3.03
	1.07	2.48	3.25	2.08	2.87	2.69	3.23	3.35	2.59	5.24	1.26		1.75	3.91	3.08	1.93	0.83		4.06	2.94	2.43	2.08	1.41
	3.18	3.69	1.48	1.5	2.02	4.38	3.94	4.33	4.31	2.06	1.44		1.61	4.14	4.21	3.85	4.26		1.32		2.53	3.36	1.94
	4.77	5.63	3.07	4.81	2.58	2.93	5.32	2.28	2.48	4.62	2.95		3.08	3.92	3.05	1.98	2.95		1.18		2.8	2.46	2.47
	4.98	3.41	2.25	2.23	0.66	3.22	8.91	4.01	2.93	2.95	3.73		2.59	4.64	2.95	1.94	1.92		3.87		1.17	5.21	0.73
	3.43	2.91	0.9	3.5	7.3	5.36	3.19	3.13	4.51	2.56	3.56		2.92	2.31	3.44	2.89	2.87		0.82		1.44	2.67	3.58
	3.43	1.66	2.43	3.46	4.52	2.21	2.74	1.56	2.49	3.07	3.12		2.36	3.95	2.81	3.69	1.73		3.54		1.93	4.23	3.2
	4.74	1.73	2.32	2.19	3.43	3.1	3.53	2.06	0.5	3.98	2.19		2.81	3.46	1.22	3.08	3.1		3.68		2.4	2.71	3.41
	4.29	2.82	1.72	3.63	4.79	4.82	2.37	2.31	0.9	2.67	5.65		4.36	4.7	0.75	1.53	1.95		3.16		0.94	2.24	2.44
	5.11	2.92	3.62	3.27	3.55	2.96	2.07	2.96	0.87	1.69	0.15		2.7	2.69	1.52	2.35	3.46		4.57		1.83	2.85	1.61
	2.41	2.02	2.83	3	1.96	2.22	1.13	4.09	1.57	2.76	2.2		1.61	3.65	3.13	2.16	4.45		1		0.79	3.63	3.06
	2.51	2.25	0.87	4.08	2.78	2.18	2.8	3.33	1.22	2.92	3.08		3.24	3.02	4.66	3.22	3.36		4.77		2.94	1.32	4.49
	2.62	3.33	1.19	0.77	1.5	3.1	4.08	2.93	1.49	1.84	3.37		4.11	1.02	0.94	2.73	3.77		3.24		2.3	0.81	2.86
	0.45	3.03	3.57	4.19	2.26	0.83	5.19	2.61	3.19	3.14	2.22		2.41	2.7	3.03	4.08	1.35		1		3.17	4.68	6.5
	2.65	4.52	1.68	0.73	2.7	4.08	3.17	4.42	3.13	2.81	0.17		2.83	3.08	0.52	3.33	3.17		3.27		0.97	5.12	2.47
	4.08	4.42	2.16	3.21	8.43	2.78	3.62	3.33	2.88	3.89	2.13		4.09	3.13	1.72	3.57	2.2		3.18		2.67	2.95	0.63
	3.02	1.33	3.12	3.78	2.79	1.46	3.51	1.82	2.94	2.72	3.52		4.41	4.48	2.39	1.43	3.81		3.08		2.43	3.48	3.73
	2.16	5.24	1.01	3.68	2.17	2.8	4.93	3.76	1.61	3.69	1.84		1.95	2.85	0.78	3.23	1.33		2.8		2.93	3.19	1.42
	3.73	3.66	3.45	3.02	3.5	4.91	3.56	9.17	0.91	2.55	3.07		1.74	3.48	1.85	3.68	1.64		2.14		2.95	1.12	2.7
	2.78	2.79	3.15	1.52	4.16	2.57	0.98	1.17	2.66	4.84	3.36		2.16	4.61	1.34	3.41	1.33		1.67		1.65	1.45	3.8
	3	2.69	1.31	6.05	5.21	1.77	3.57	3.75	2.93	3.48	3.69		3.38	4.69	0.75	3.4	4.1		1.75		0.56	2.78	0.56
	3.76	3.45	5.81	2.03	2	2.46	3.88	5.86	1.97	4.89	3.17		4.31	1.81	1.27	2.55	1.33		1.45		1.69	1.31	3.53
	0.71	3.05	2.7	4.51	0.65	2.49	4.47	2.89	2.76	1.69	1.13		3.8	4.18	2.69	2.53	2.41		2.83		1.39	2.97	2.15
	2.75	3.42	4.78	2.93	3.36	1.63	2.82	2.84	3.14	3	1.97		3.5	0.23	4.26	3.01	2.29		3.47		2.88	2.74	0.91
	3.17	3.83	3.04	4.03	0.53	2.27	1.06	2.75	1.87	2.09	0.89		1.2	2.59	2.65	2.76	1.75		1.41		2.16	0.25	3.69
	0.17	2.76	2.55	2.12	6.14	3.44	3.53	3.28	2.79	3.29	2.48		2.91	5.9	0.82	2.37	3.04		4.33		1.65	2.95	0.92
	2.67	3.51	3.03	4.26	0.88	1.08	2.72	3.17	2.93	2.89	4.38		1.13	4.17	2.64	1.82	4.8		3.85		0.94	2.5	2.89
	4.72	4.18	3.05	3.99	3.78	2.95	1.93	3.39	1.7	3.29	2.13		3.66	5.35	3.78	3.74	1.57		3.43		2.22	3.3	3.63
	2.45	1.12	3.27	3.97	2.01	3.96	3.3	3.68	0.75	1.95	4.53		1.07	2.85		0.77	4.68		1.32		2.12	2.35	1.74
	6.65	4.36	5.67	4.93	8.85	3.23	1.67	3.09	1.27	4.75	3.76		4.24	3.01		2.59	1.46		3.23		1.6	0.25	0.65
	2.79	2.67	3.2	2.72	2.74	2.76	3.69	7	4.12	2.82	2.95		2.86	3.7		3.59	3.62		3.72		4.16	1.51	2.54
	3.44	4.59	2.63	3.87	1.45	3.36	3.39	2.78	3.01	0.57	0.28		0.53	3.84		2.13	2.84		2.78		1.69	3.02	1.83
	2.62	2.97	1.75	4.37	2.88	2.49	3.96	2.45	0.85	2.28	3.05		2.28	3.1		3.59	1.97		1.37		1.88	2.43	2.22
	3.33	2.89	3.61	3.53	2.33	3.2	3.43	0.96	4.45	2.86	2.85		2.93	3.11		1.45	2.68		2.89		1.39	2.45	1.24
	2.81	4.02	1.32	2.13	3.57	1.41	3.13	2.03	1.04	5.83	3.67		2.32	2.64		3.19	4.54		3.37		4.33	0.94	3.46
	3.08	3.52		3.18	3.85	4.21	0.37	1.84	2.35	3.44	1.86		3.36	4.17		2.78	3.21		2.96		1.74	1.81	3.59
	1.51	2.64		3.22	2.14	3.17	1.33	2.94	2.2	3.38	0.74		2.24	2.65		2.29	1.21		2.49		0.72	3.49	2.5
	5.52	3.27		3.67	2.23		4.57	3.76	2.59	8.47	0.87		2.7			4.4	3.29		0.75		2.82	1.66	3.67
	1.89	3.29		1	1.46		3.42	2.04	3.25	2.93	1.83		2.9			1.55	1.98		3.23		1.45	2.66	1.25
	3.03	3.81		3.03	3.07		2.62	3.35	3.26	3.03	1.82		4.22			3.08	2.54		6.51		2.77	1.98	1.21
	3.47	3.33		2.6	3.21		2.36	2.89	3.03	2.34	3		3.17			2.34	2.67		2.52		2.57	2.17	0.53
	3.59	3.29		4.15	2.73		3.3	2.88	2.68	2.19	3.79		3.5			3.06	4.02		0.84		1.97	1.17	0.81
	2.59	3.29		4.19	3.65		1.84	1.74		3.79	3.01		3.15			0.85	2.13		1.05		2.44	2.02	4.7
	3.57	1		3.74	4.99		3.32	3.54		3.38	2.62		1.13			3.64	1.07		2.25		2.46	1.59	3.35
	5.11	3.25		1.51	3.55		3.86	6.01		2.44	4.57		2.75			3.41	1.01		3.8		3.19	3.04	0.64
	5	3.91		3.94	0.85		2.63	2.89		1.77	1.4		2.73			2	4.39		3.02		2.95	0.97	2.83
	3.1	3.21		3.7	2.03		2.57	2.78		1.37	2.75		2.27			4.28	1.17		0.64		2.5	2.2	0.65
	1.6	3.99		5.89	4.21		2.98	2.37		3.85	2.17		2.52			2.07	4.05		4.09		2.78	3.14	2.26
	3.71	3.68		2.85	3.29		1.47	2.27		2.45	2.59		1.37			1.53	1.86		4.36		0.48	2.98	2.37
	2.91	2.07		1.57	2.54		2.7	1.43		1.44	3.29		3.79			2	3.11		2.14		0.93	1.05	2.41
	5.22	3.33		5.46	4.92		3.97	2.23		3.46	3.7		6.11			2.43	2.34		1.37		1.33	0.87	3.52
	4.5	1.29		2.92	3.85		1.39	2.96		0.97	2.47		3.07			1.6	5.13		3.84		2.92	6.36	0.87
	3.14	4.75		3.05	4.83		2.8	1.54		7.46	3.2		5.22			2.33	3		2.23		2.36	2.06	1.49
	3.45	2.86		2.61	4.49		3.68	2.52		2.96	3.81		3.39			3	4.52		5.16		2.67	0.36	0.77
	3.68	8.24		4.44	2.52		2.71	2.28		3.89	3.08		0.51			2.78	3.64		0.64		6.26	1.13	0.45
	3.19	4.64		2.96	2.14		2.61	3.79		3.68	0.9		3.18			2.61	1.81		0.47		2.02	0.86	4.36
	3.26	3.06		3.1	1.75		3.23	3.51		2.33	3.11		1.6			3.4	2.1		0.94		0.99	3.23	2.13
	4.88	1.24		2.88	5.05		3.88	1.28		3.96	0.14		3.72			3.26	3.19		0.78		1.43	1.26	0.76
	3.8	4.85		2.27	3.11		3.06	3.02		2.88	6		3.85			3.16	1.93		3.9		4.54	3.8	2.49
	0.96	2.68		3.66	2.32		3.8	2.96		2.77	2.91		3.25			6.72	1.53		3.61		2.99	2.08	3.07
	2.22	3.75		3	3.89		2.85	3.32		2.36	2.21		3.18			3.33	1.44		1.2		3.45	1.4	1.09
	2.56	4.27		2.92	3.2		4.61	2.6		3.28	3.21		3.2			2.66	3.01		2.2		1.79		1.68
	2.66	0.71		3.7	0.52			2.89		3.48	1.47		3.54			3.69	2.21		2.57		2.43		0.9
	2.8			8.14	2.41			0.94		0.49	3.46		3.75			1.86	3.64		1.39		1.48		6.98
	4.79			4.93	3.44						3.1		2.82						1.16		3.22		5.38
	1.24			2.12	4.05						2.77								1.68		0.31		0.78
	3.13			6.42							5.71								1.98		2.88		1.89
	3.03			3.15							3.96										2.47		0.95
	4.57			3.4							4.34										0.34
	2.98			3.75							1.94										3.19
	4.06			1.55																	3.09
	3.2			4.19																	2.06
				2.58																	3.34
				2.78																	3.77
				4.15																	3.39
																					1.45
																					0.65
																					2.84
																					2.53
																					1.09
																					2.41
																					0.93
																					3.13
																					3.71
																					2.97
																					4.53
																					0.46

## Sheet: Figure 4E
WT						FEN1-/-						WT PARPi						FEN1-/-PARPi
RFs with gaps on daughter strands		RFs with gaps on one daughter strand		RFs without gaps		RFs with gaps on daughter strands		RFs with gaps on one daughter strand		RFs without gaps		RFs with gaps on daughter strands		RFs with gaps on one daughter strand		RFs without gaps		RFs with gaps on daughter strands		RFs with gaps on one daughter strand		RFs without gaps
exp1	exp2	exp1	exp2	exp1	exp2	exp1	exp2	exp1	exp2	exp1	exp2	exp1	exp2	exp1	exp2	exp1	exp2	exp1	exp2	exp1	exp2	exp1	exp2
7	8	4	4	13	12	14	15	6	7	6	5	13	14	7	7	7	6	13	15	10	9	7	5
