# Supplementary material for: PARP inhibition impedes the maturation of nascent DNA strands during DNA replication
Source: Nat Struct Mol Biol. 2022 Mar 24;29(4):329–38. doi: 10.1038/s41594-022-00747-1 (PMC9010290; doi:10.1038/s41594-022-00747-1)
Supplement: Source Data Fig. 5 — Quantitative data for Fig. 5. [file 41594_2022_747_MOESM8_ESM.xlsx]

## Sheet: Figure 5A
U2OS
NT
	G1					S					G2
WT	54419	37995	38459	33574	44788	95393	59550	80320	72863	71266	95700	59562	69781	49956	79242
FEN1-/- #15	93179	57157	54013	52331	68809	268256	261800	419000	282881	215255	143412	86539	83828	71804	125636
FEN1-/- #6		76311	79403	52424	106233		548000	570000	484000	433000		120828	98943	80574	200128
FEN1-/- #16	187966	79141	53200	60622	96472	677000	436000	508000	582000	392083	255957	119569	84068	118919	161536
PARGi
	G1					S					G2
WT	249233	220063	175571	197463	238875	827000	945000	1060000	854000	1110000	385126	392055	287815	272841	429000
FEN1-/- #15	2660000	2510000	2150000	1500000	1570000	9140000	13700000	14100000	10700000	8150000	2570000	3420000	2720000	2340000	2500000
FEN1-/- #6		2600000	1900000	1460000	3660000		12400000	12200000	13800000	12600000		3140000	2740000	2310000	3530000
FEN1-/- #16	3690000	2480000	1540000	1420000	2190000	14500000	14600000	11000000	8900000	10300000	2630000	3610000	1960000	2060000	2970000
RPE
NT
	G1			S			G2
WT	27090	29161	29702	62599	65933	55146	44210	47151	51650
FEN1-/-	48911	35869	35084	244960	334577	239620	68162	48348	52676
PARGi
	G1			S			G2
WT	111369	77820	94550	688000	905000	764000	191082	136208	163634
FEN1-/-	559000	245774	322578	17500000	14600000	13600000	616000	329555	394457

## Sheet: Figure 5B
U2OS				FEN1-/- #15
pulse	chase 10'	chase 20'	chase 30'	pulse	chase 10'	chase 20'	chase 30'	-CST Ab	-biotin Ab
1	1.64516		0.607461				1.34228
1	1.85508	1.71481	1.69463	1.37739	2.65881	2.50981	1.1527
1	1.27486	1.16615	1.1191	1.88617	2.16153	2.14586	1.98477
1	1.58376	1.67409	1.41479	1.28178	2.23708	1.87712	2.32908
1								0.459406	0.407293
1								0.523919	0.629744

## Sheet: Figure 5C
MAR/PAR int
U2OS			FEN1-/- #15
pulse	chase 10'	chase 30'	pulse	chase 10'	chase 30'
1	0.795759	0.878711	2.47207	2.16303	2.54733
1	1.20681	1.57143	1.57147	1.35981	1.98361
1	0.853733	0.805568	1.62508	2.06707	1.68275
1	0.998452	0.799797	2.05501	1.88835	1.62631
EdU int
U2OS			FEN1-/- #15
pulse	chase 10'	chase 30'	pulse	chase 10'	chase 30'
1	1.31505	0.751785	0.848797	0.941431	0.738384
1	1.19457	1.13657	0.911049	0.933408	0.92297
1	1.05198	1.0132	0.890776	0.962299	0.971319
1	1.08992	1.18078	0.737288	0.780599	0.723624
