# Supplementary material for: PARP inhibition impedes the maturation of nascent DNA strands during DNA replication
Source: Nat Struct Mol Biol. 2022 Mar 24;29(4):329–38. doi: 10.1038/s41594-022-00747-1 (PMC9010290; doi:10.1038/s41594-022-00747-1)
Supplement: Source Data Fig. 6 — Quantitative data for Fig. 6 (these are also the data for Extended Data Fig. 5b,c: Fig. 6 shows the combined data and Extended Data Fig. 5b,c shows the data from the individual experiments). [file 41594_2022_747_MOESM9_ESM.xlsx]

## Sheet: Fig6A & Extended Data Fig5B
WT						FEN1-/-#15						FEN1-/-#16 chase						WT (2)						FEN1-/- #6
- PARPi			+ PARPi			- PARPi			+ PARPi			- PARPi			+ PARPi			- PARPi			+ PARPi			- PARPi			+ PARPi
exp1	exp2	exp3	exp1	exp2	exp3	exp1	exp2	exp3	exp1	exp2	exp3	exp1	exp2	exp3	exp1	exp2	exp3	exp1	exp2	exp3	exp1	exp2	exp3	exp1	exp2	exp3	exp1	exp2	exp3
3.67201	7.33227	13.8653	18.5971	10.5667	18.4119	14.5904	7.69234	7.06133	15.7975	17.3056	11.9841	12.6577	9.97539	9.2366	9.85785	16.0687	12.8335	10.7556	1.49132	8.59062	9.27681	7.25088	13.308	7.25913	13.1609	18.6116	17.6198	15.5275	20.6871
24.219	10.9571	5.87164	17.3531	13.2192	8.64525	13.7691	10.8082	8.87897	22.2662	24.7078	16.4525	5.32281	3.96515	7.64693	13.9205	5.02253	14.0181	2.85439	3.04289	8.48263	5.97867	13.7815	4.50056	5.35656	7.82053	6.74996	15.631	23.6094	4.3557
16.7114	13.6269	1.46388	19.038	11.4992	17.2993	11.6773	4.37733	12.4196	11.1655	15.1437	15.4326	10.9317	11.6466	13.9841	20.3551	24.4128	12.6002	2.38099	5.51814	2.86692	3.74371	5.53531	5.99787	6.77055	11.2879	15.9746	14.2677	9.68295	19.3284
19.2623	10.2174	19.7017	9.57377	9.55628	10.0205	8.59876	5.82376	7.96016	21.8029	12.5808	14.765	17.9313	4.35682	9.79379	9.76698	7.84802	20.5325	4.76146	10.1751	9.04154	3.70075	10.4172	5.38889	7.91054	14.4011	7.13938	14.0807	17.7288	15.3997
16.0813	9.56083	16.4637	13.8834	7.90993	6.20228	6.57102	9.36225	6.89856	5.56614	5.32716	12.4682	13.081	9.43492	5.20802	15.056	17.372	13.9152	4.3407	3.84125	8.08766	8.45283	15.2273	10.7126	9.8775	6.48233	3.99714	16.8791	17.057	15.0788
20.3901	10.1367	9.25936	13.0943	16.0362	6.99095	9.66854	5.72712	14.7841	17.8252	17.5849	6.7367	11.5898	8.87648	7.57585	13.2749	14.4801	15.3383	3.615	8.30889	9.93178	11.7687	19.5267	8.70509	6.99806	10.509	5.77254	4.81083	17.4815	11.2029
10.8566	11.993	8.19585	12.8315	11.1402	10.0514	11.8072	10.143	4.32497	20.092	16.5636	13.1789	17.0763	7.27685	3.10823	20.4381	18.1238	17.2206	5.20072	4.98629	6.03359	3.82987	4.303	8.9544	10.8454	6.48467	6.14595	10.8963	21.9432	9.91475
22.3758	26.3588	7.28928	15.2002	20.4346	7.34246	13.9989	14.5365	7.70363	17.5744	15.0138	8.95772	18.1664	15.5132	8.39212	18.1674	18.3404	16.405	5.1403	13.5841	9.79956	5.96125	7.24907	6.27937	5.90675	10.4029	13.654	10.0892	13.429	14.7006
14.4841	1.51955	7.59918	13.6692	11.9979	7.33505	13.4106	6.85568	11.9387	21.3571	11.5388	15.2085	15.4959	7.19729	12.5906	19.5326	22.1235	26.2914	7.37247	27.0576	4.3933	7.80277	6.30125	10.2073	11.9498	12.9265	8.411	16.0996	25.0604	20.7628
18.7594	9.60122	8.97925	8.88139	12.968	12.2323	14.5593	13.5533	5.2362	17.5613	12.4054	19.4975	6.69644	10.9788	11.5389	19.4592	14.5871	17.9877	4.56975	8.81071	2.89791	3.18085	4.63414	8.46899	9.95363	12.2726	4.79157	21.664	6.76383	11.6238
14.1717	2.88036	9.50388	11.268	14.5269	7.90756	17.9753	14.2515	5.43143	14.126	11.5307	8.45605	15.3535	13.7441	6.36145	15.5401	18.7389	13.0373	5.06583	3.35574	2.71995	3.21443	4.42468	6.16875	9.20499	9.26012	10.3484	14.361	10.0338	15.4248
18.8178	15.6883	9.37395	17.2678	10.3997	8.47724	15.186	10.8381	11.5533	24.4591	17.2858	12.3163	19.2191	14.4673	13.4267	15.0625	19.284	12.9154	1.28173	7.45296	10.5935	7.82756	6.07261	9.84482	9.16189	12.2462	8.99332	11.1492	12.3521	2.71891
13.8183	8.87871	5.85296	13.4125	15.2993	9.52018	13.9604	13.9083	11.8404	15.1224	15.5781	9.39542	13.3685	9.76252	8.78979	16.9672	20.1933	11.9059	18.6963	3.72887	4.60112	3.50419	21.4333	10.53	20.8316	8.78523	9.01148	9.57141	13.6808	4.67903
10.3282	22.3015	6.35108	17.7478	13.9094	21.4942	13.1295	14.4172	10.4383	16.0571	10.6581	9.21282	23.8337	7.41184	19.8602	21.9429	14.1152	15.5649	3.2472	7.48803	6.28835	8.7672	4.96549	7.56485	7.57754	8.59395	15.5787	15.2648	16.1013	8.90107
8.93904	4.1699	13.0681	19.6167	9.92964	10.0848	16.9221	9.07249	5.20785	16.9151	10.0322	14.4573	30.7903	6.37236	19.9479	20.5714	16.0485	16.2375	9.28902	2.14997	10.3227	12.0281	16.5655	19.633	16.5291	13.9615	23.3177	16.4641	19.43	7.54559
2.57655	8.37965	5.06625	11.1992	8.13803	9.31889	15.2367	6.40541	10.7159	18.7854	18.4833	8.10317	17.2312	8.57055	7.20698	13.8802	16.6544	13.0138	3.24131	4.267	1.766	8.10525	7.86454	7.62726	12.6513	12.128	6.41818	25.9518	25.9886	15.9577
13.2438	11.8383	1.37379	20.3911	12.1678	11.2542	19.8035	15.3407	10.0104	18.6836	18.1353	17.623	23.5573	8.32313	12.1423	15.7914	13.3179	18.9911	13.0527	0.436512	1.94531	12.1344	7.52762	13.3927	10.7089	9.27783	6.10264	12.4761	24.6722	11.6631
17.7097	8.939	14.099	17.883	11.0496	7.17518	12.4634	13.5747	7.7422	19.8289	12.1347	13.4974	12.893	5.30259	9.14743	18.6051	11.5835	10.7599	20.2301	3.25706	13.9349	9.94839	9.49566	13.7007	6.2483	15.0707	8.80598	16.6158	14.3857	20.2906
14.465	7.93806	13.8756	15.0586	12.2383	8.81842	15.735	9.95722	6.28932	8.0967	16.8697	9.98694	16.2391	8.61856	8.64708	16.597	14.6195	15.4047	3.3905	1.90145	6.73493	7.95447	8.72462	11.8193	9.29305	10.6598	5.01512	11.9845	23.6393	7.06972
26.1754	6.06507	7.09561	17.5436	5.20105	17.624	12.3664	8.73619	10.6723	14.3711	16.9573	11.6786	12.2486	9.193	15.0822	11.9632	15.8813	12.373	6.23107	7.04661	4.72591	6.09918	12.6067	8.45167	14.1386	14.6692	12.1273	9.46222	18.4239	14.7829
5.12375	5.88239	5.38064	13.8907	11.5222	11.0781	15.2607	9.59894	12.1237	16.1822	22.3576	14.9394	16.9876	12.3686	10.9479	12.3848	14.061	15.5735	7.97496	6.38563	3.74967	10.1797	6.0171	4.07072	11.7626	12.669	4.45948	15.5488	12.7929	10.4855
11.9939	11.2266	12.043	24.0291	17.3944	7.01122	6.25286	15.5173	16.3645	17.3538	12.0553	15.3275	10.0263	6.74756	12.2457	11.9264	11.567	14.0486	6.36549	15.2128	5.84832	8.48627	12.3312	6.3521	11.5219	20.8942	6.2814	16.4045	16.0892	10.019
16.2188	1.36913	2.90518	15.9173	8.54906	10.9519	11.1945	16.3423	7.74229	13.806	26.2292	17.4968	20.4062	13.5964	8.67604	16.0616	28.3224	11.8605	10.6635	3.43271	12.8282	11.5625	8.98888	9.38283	11.882	9.55615	8.87416	13.2502	14.7739	6.37534
4.6886	10.489	6.15367	16.7184	5.9532	10.2617	17.0574	22.9341	9.74304	21.7804	21.209	15.668	13.997	8.50232	9.8958	23.9239	15.905	17.8336	5.33148	1.53218	3.69412	9.2518	2.94429	21.486	6.06812	10.1912	14.2997	7.45082	30.3454	7.05826
11.4172	10.0555	8.37638	6.51608	8.45122	4.87295	13.8286	14.4276	6.42609	11.0397	21.7742	15.7499	15.0778	18.8294	13.27	18.2663	19.6226	12.1747	13.1944	4.18612	11.548	8.47232	6.72293	10.3684	8.7618	18.34	6.16458	17.8971	22.3473	8.40556
3.88733	5.32644	6.64033	11.7368	17.7329	8.84961	12.7589	15.4954	7.18864	17.5428	14.6589	12.029	9.67304	10.0439	9.24117	13.7821	13.8257	17.1511	11.7154	7.40055	4.13218	10.4381	8.27249	10.7259	10.6484	13.7897	7.69014	13.6814	20.9627	14.4762
5.31708	6.77868	10.6258	14.6232	3.99888	7.98348	12.0255	15.9308	10.2814	10.669	13.4858	17.0551	9.23264	11.6651	13.6212	24.734	15.1105	10.8118	2.38031	8.52514	7.15147	15.0578	6.91011	14.8376	7.37645	12.1878	5.78915	13.9698	13.5117	14.0967
21.1141	7.4207	5.31535	15.1011	3.51755	8.28881	6.58782	9.91102	9.12097	17.916	17.232	7.40111	9.51065	11.7666	12.9418	15.6643	18.2203	10.6164	4.13742	3.44629	6.58572	6.49901	5.9063	3.65982	10.7301	7.71815	8.83864	15.1431	14.1637	5.94833
11.5591	18.5761	5.32305	15.9525	27.116	6.52219	9.96051	8.38715	10.3163	19.1689	19.2807	8.70364	5.66439	6.45969	8.42685	19.9251	23.1119	18.8621	4.97245	10.5119	15.6744	6.51244	14.2201	4.28605	5.33113	12.4832	5.32274	10.9302	23.4767	14.0544
11.9054	8.68338	5.63619	11.9901	3.54647	10.2206	8.03165	13.3915	8.78528	29.5378	13.4433	14.2533	17.0048	16.384	10.0414	23.0365	18.1389	17.6818	5.40197	2.52934	16.4514	4.41151	9.64923	5.74883	10.9863	8.17028	21.4186	10.3492	16.0233	12.0028
19.3947	4.25616	10.0888	21.0832	8.13844	11.6098	18.5263	20.2604	7.75224	15.0259	19.9673	13.6872	22.244	12.6683	12.3457	23.2517	23.9046	15.4066	3.88762	0.73353	7.04716	7.8205	10.5067	9.81789	2.55898	3.51597	5.12507	19.3041	22.4014	9.18948
6.76752	22.8497	0.924915	11.6827	8.17283	6.77616	14.6084	12.4883	14.2524	12.726	15.2563	16.1717	13.3516	9.9301	8.55588	22.1276	18.8939	7.67726	3.17782	7.40764	10.4269	5.63969	7.61167	7.75298	7.95056	14.0099	6.87395	17.5948	22.6527	19.5295
11.4348	24.6914	9.69589	7.53914	9.54214	11.3998	12.011	12.8274	8.69343	19.0388	11.4686	7.05569	16.2822	7.82701	9.51754	19.3549	20.129	14.0978	2.1862	5.51994	4.47696	3.34695	5.8912	15.8067	12.8163	11.7977	4.98847	8.08817	36.5939	17.7762
17.6847	9.82906	6.54027	10.7302	6.34735	8.52627	14.0962	19.2375	9.88647	19.6706	13.1288	26.4536	18.7445	8.41045	11.3842	16.6825	14.7337	12.2877	8.14541	7.78185	4.57391	7.6961	15.5837	8.17121	9.89387	14.6346	14.3952	9.63577	11.7361	15.7241
13.3948	7.62356	4.17473	9.30997	8.63442	6.09781	11.8908	11.5498	8.45301	21.533	15.8708	7.70786	19.6301	9.33506	12.8111	19.3577	18.4316	8.18924	2.45503	12.4393	5.15076	17.4642	11.9254	5.96233	2.73168	10.7044	7.21582	10.1835	7.09821	15.6507
14.2382	8.12267	8.69763	13.8083	17.5725	7.51085	11.6058	12.9159	7.07604	19.318	17.7135	9.56694	21.4765	8.99361	12.062	11.5485	16.2219	6.54672	11.0624	3.6524	6.63087	11.1622	12.4823	6.20691	7.8938	7.51408	7.52513	17.8378	12.2254	10.9564
9.63734	10.6638	1.99352	12.582	8.39505	7.22998	14.7285	9.26951	13.6446	15.5301	17.2661	15.9684	19.1604	8.404	9.10191	12.4899	5.87523	11.5883	6.28005	6.35913	20.423	5.86783	11.2359	7.38999	6.74762	12.2959	9.1656	14.391	13.0809	16.116
2.67263	12.1121	7.94014	18.5053	8.37881	11.7657	13.1961	1.99564	6.99127	22.0554	22.9243	19.1645	17.3933	4.85146	14.6733	13.2277	19.7465	20.1422	4.57014	14.7148	4.16873	10.6134	7.64505	5.98669	5.99105	14.3123	3.49999	12.5203	11.5395	14.4494
20.165	8.52247	8.30255	19.5345	13.0276	6.90046	25.5547	13.6253	12.7923	16.0632	16.3394	19.5706	13.549	10.9068	14.7958	10.7575	15.5034	12.3648	1.45421	3.42381	0.933063	12.1576	10.8896	10.7681	9.78575	8.45515	7.17457	23.7661	19.0651	10.5268
20.3565	2.40857	4.29376	17.3322	7.431	11.1142	17.7545	8.83185	9.69788	13.9647	15.9151	22.2782	14.3791	25.9953	8.3133	11.6205	14.9064	9.89995	9.64024	0.246238	1.37089	8.97019	10.8185	8.13368	16.6356	9.05035	12.0392	10.8011	19.6682	13.3038
14.9323	8.66447	2.29826	25.2249	7.40119	6.83737	17.036	10.3926	7.01301	14.7291	15.8663	14.373	11.6888	7.62026	15.7842	28.0549	16.2036	15.6564	4.36889	6.13288	8.39756	14.3887	11.1162	8.84246	12.3956	9.08334	10.2383	21.2045	16.0767	2.8506
17.7904	9.01932	10.1507	23.2065	13.9256	18.3181	5.23047	9.7764	11.9181	20.7431	14.7043	19.9402	15.7922	10.3176	20.6188	13.3593	19.798	9.54204	1.5883	4.04946	10.7778	8.84376	14.261	10.339	9.01987	5.29185	12.1577	12.5616	19.9634	10.7539
7.50928	5.12138	3.06289	16.16	8.78479	1.83954	16.3043	17.4861	7.37002	14.7179	19.0886	8.06468	13.2582	8.43052	5.30635	21.2803	15.057	14.4876	0.684796	4.88746	4.90567	4.40663	8.63554	9.53924	13.5839	9.50637	8.32971	19.1111	21.182	20.8835
12.9939	7.17403	8.32017	8.65332	14.3839	0.42865	11.9615	8.98177	5.58528	8.81939	17.4252	10.2706	10.6525	15.8992	13.2675	9.59435	16.6208	17.2119	8.3651	23.1952	3.07459	8.55421	14.8604	8.28237	7.56964	9.13816	5.60486	16.0557	17.1224	13.1985
9.13198	9.36473	7.87225	13.5646	8.09198	7.49962	9.69049	15.1261	5.74909	12.2989	18.1406	18.6642	17.1961	10.7411	10.0089	22.7406	16.9713	8.69218	6.456	11.8159	5.7712	12.0916	11.1349	3.46689	13.1107	16.6711	11.4236	16.9033	20.6944	15.3027
11.8864	7.01429	18.0993	23.9483	10.8959	7.64772	10.2222	8.3425	9.77875	17.3386	12.2183	13.5681	8.94685	8.90368	4.73034	13.1577	11.3515	16.8809	9.09802	13.0018	9.3509	6.85616	5.01265	7.45633	9.69963	7.37726	7.91474	13.5803	16.9929	6.92272
20.4042	9.74497	7.92381	15.575	14.2367	9.73716	14.2195	8.71998	11.3286	14.3552	19.482	12.147	15.5115	13.8108	19.3827	16.466	14.812	11.9759	8.82759	8.57025	0.149119	3.02977	15.5801	6.64121	7.31084	7.70481	1.99942	16.9381	21.7022	10.5597
11.0792	8.84978	14.949	15.1198	6.62092	7.98366	11.0432	14.8861	5.59593	20.8487	14.6805	13.8243	12.483	9.51585	10.0645	21.2271	13.6622	10.6333	3.09807	4.47403	7.094	3.90359	10.1055	6.68589	14.4334	6.92639	7.16608	22.8432	23.0021	10.0832
12.5066	14.3791	2.78821	12.9971	15.355	10.2559	13.0566	13.8173	10.3206	12.3234	13.1324	6.34118	13.0786	8.22678	17.9429	20.7355	23.1013	18.2456	4.04705	0.766133	18.9623	12.5823	16.9785	8.41843	10.6731	3.71015	7.07464	13.5263	13.5551	20.9479
12.4983	9.48969	9.23905	21.3917	7.53169	11.2049	13.3889	13.7843	11.1531	20.6119	21.122	10.5325	15.0055	7.6672	12.8749	31.445	13.0721	15.0687	3.54256	1.50157	6.79409	12.0005	8.44196	18.5474	9.33175	13.1274	7.75885	19.5151	15.6911	12.9794
17.6292	10.6204	5.765	24.3886	11.6107	20.5124	9.52828	11.238	8.00045	13.5879	19.9771	14.9873	11.9616	15.2739	9.56642	15.4492	11.3931	12.276	2.75801	2.71607	10.7942	6.2968	11.6279	6.19852	11.6415	7.57743	7.1602	15.7637	13.5532	4.7505
13.8157	15.5161	6.35181	14.9013	16.9727	7.47802	15.2845	13.5796	9.59061	16.4421	16.8315	13.0032	16.3266	10.1128	14.8561	20.3136	16.242	20.7803	7.10197	5.15519	14.767	3.11723	16.9018	6.63049	7.71446	8.66605	11.0938	15.9189	12.1793	9.32695
16.942	1.45433	8.6189	16.643	11.7864	6.21582	9.87098	7.03739	10.6778	3.47724	13.9697	10.974	4.6308	8.84415	7.84533	13.1893	18.5133	13.6971	12.231	5.3024	6.78791	8.9787	8.25641	7.78055	10.4478	17.2194	5.09624	11.7479	17.1602	7.5883
12.872	7.09061	10.1817	22.7721	4.52262	9.98972	12.9416	9.1406	7.01475	15.0381	19.022	11.2618	14.9043	5.27541	10.0294	20.6843	18.266	14.6855	2.13022	6.06727	4.51674	7.69403	6.59566	9.25689	5.77366	8.79077	7.24123	15.8375	23.8088	8.28687
2.37413	16.5745	10.3032	8.87389	15.2738	14.1105	13.1371	9.47287	21.2069	17.749	15.43	6.24202	5.08689	5.68289	12.0274	18.0422	23.6826	10.0466	6.07904	0.523579	2.17123	8.24406	6.72687	16.5026	7.48041	8.2654	14.6649	15.3665	12.5803	12.5663
17.2815	12.5046	8.36054	11.5655	12.3977	6.4173	7.46351	4.06968	7.95413	25.3124	19.2678	8.54042	8.52133	5.28163	13.6942	22.4984	11.3756	14.4338	4.70335	4.99794	2.69589	22.0957	12.4477	4.75539	9.33848	9.50043	17.9241	19.0248	13.1238	5.65965
20.0646	23.1743	4.82409	16.2886	11.8369	10.5029	4.18835	7.31621	9.42461	17.1365	19.6029	13.0648	18.299	6.56496	6.96727	15.685	13.8244	13.4297	18.1543	5.36747	19.002	4.69812	7.67278	7.51716	6.51855	9.6627	6.45241	6.46886	14.0633	10.5066
21.243	8.59779	5.583	8.73954	13.4114	8.85232	13.4856	12.4019	6.85051	27.0262	18.7409	14.1285	6.24916	7.55945	7.15087	11.5769	15.4237	7.82233	6.62736	12.4425	8.04135	15.4291	8.05214	4.19998	7.82562	13.4223	9.49689	23.9512	22.2566	10.8275
11.096	12.4865	5.75327	10.6258	7.59505	12.7942	11.7055	11.9483	10.6508	19.8563	18.1977	6.93592	7.27257	9.5914	8.5092	14.9875	20.2864	15.778	2.15362	3.15604	11.841	11.5299	10.2325	11.7281	5.8189	7.87151	7.53583	9.98519	16.7386	16.6157
13.2658	9.6891	11.1815	14.4781	10.6818	11.1535	14.4874	9.28956	8.83664	11.4441	11.2522	14.2018	8.11074	7.50752	5.27041	18.5904	23.6374	13.1086	9.01095	4.53407	9.99588	9.52364	13.6861	12.7731	11.0554	9.29934	5.42575	16.0405	16.66	12.9317
9.45106	7.34326	6.48346	16.3091	13.2177	5.69552	12.5151	16.8589	5.7542	21.8323	18.6955	15.7296	15.2536	14.7385	5.96522	18.01	12.9385	20.1163	4.41467	2.13881	1.47292	5.70149	9.39494	4.39457	9.64518	10.2046	12.8135	9.02722	19.3129	15.6756
22.2047	23.4115	6.83083	13.7005	24.6387	11.8881	16.9341	9.44228	9.75679	14.7271	15.5371	12.0957	8.62224	8.38028	11.5255	18.0886	12.2276	17.7311	7.26322	5.43257	5.46378	6.35795	7.21955	23.5823	11.9316	9.97512	7.60341	15.4714	18.1256	6.69955
12.4638	10.4029	5.25248	18.582	9.15086	11.2087	17.7414	12.8177	12.2482	17.3038	30.0901	19.4124	11.9367	6.46766	7.12643	16.9591	13.701	11.3584	6.92849	17.1181	4.65914	5.37283	12.0657	6.31388	5.68731	12.8651	8.71545	18.2697	15.3893	21.9276
12.5387	11.0056	4.24528	16.9444	9.0115	10.3836	11.1701	10.5572	4.67911	24.083	21.1926	11.0213	19.411	6.11152	7.21631	21.1433	15.81	11.9596	5.28277	13.7681	4.77475	8.15035	10.2084	17.422	9.41403	10.6701	2.81408	8.02852	10.5182	16.9757
9.13672	11.7936	6.56847	15.6049	4.97125	10.6305	18.0694	13.6672	8.18233	21.8817	18.892	10.2315	10.5874	13.1938	8.79591	18.7562	25.1091	11.7517	9.08188	4.37271	6.8516	7.39311	6.95427	10.8822	6.61427	14.4495	8.69754	15.5191	17.3205	10.1544
21.31	17.338	6.45228	20.4178	12.8677	10.8327	11.0507	18.6808	6.89107	28.3515	10.9698	19.3193	13.6883	17.0192	7.58781	13.505	16.0967	16.5732	11.8463	12.2965	8.50231	4.64857	12.7801	8.89717	5.97252	15.6866	7.71448	11.6598	15.0938	9.64073
9.9461	8.4091	5.12436	9.88159	6.00362	11.0496	13.9884	5.98379	7.80925	17.3714	15.2907	12.0293	14.2816	13.4159	6.7717	31.2385	14.7464	11.4952	9.23634	2.62586	5.98605	6.44742	11.7437	10.78	8.4675	12.4787	3.67531	8.40565	17.6895	6.54338
5.81533	13.0371	7.88678	13.4441	12.6547	4.67406	3.74515	21.4486	8.18792	22.0508	4.22601	11.2166	12.5809	10.8286	13.8282	20.0353	21.2649	12.2071	4.54105	6.86257	7.94652	10.3331	9.7554	8.64416	8.99946	8.46543	9.19884	9.96561	15.3399	6.70128
13.2534	8.15204	5.53043	21.1999	9.91302	8.17689	14.3247	9.67676	8.17385	16.8357	8.90825	17.3463	16.6941	12.4888	13.3174	22.2994	12.7911	15.3522	4.09358	6.17346	4.97513	4.45429	15.2303	16.5119	10.9924	5.05912	4.06027	13.4065	21.5397	12.0645
8.39792	9.94051	4.92414	14.1301	9.87585	13.3338	4.92525	11.0519	8.92029	14.336	31.7802	11.526	13.4571	11.5285	9.98609	19.2484	9.123	13.3471	10.5353	7.83072	9.50857	6.58023	6.08441	12.6035	7.90528	10.5052	9.02062	11.1534	19.4493	9.26715
12.2544	5.83938	10.2583	21.1745	13.4447	3.28922	11.3625	19.8418	8.12542	18.0435	15.8472	13.2008	11.1742	6.69532	12.8159	16.9545	14.5764	12.6045	4.31586	5.52209	8.13335	4.68868	10.3267	8.91216	9.29432	12.9766	8.90668	21.2621	13.8108	5.91408
12.9681	10.7208	5.90976	5.83792	14.2132	8.06683	9.90052	6.64518	9.93867	10.251	26.5104	11.6377	9.84529	9.28864	10.9757	14.0829	19.017	13.9194	5.35188	2.24955	8.14955	13.2245	10.96	5.29318	8.4453	11.1574	4.46305	17.5846	11.7916	18.2431
15.741	7.19421	5.86673	15.6452	13.5271	10.1817	11.5449	15.8295	8.88411	16.5289	12.4592	13.4202	7.55975	5.64066	9.38207	25.7215	14.4143	11.6736	8.05552	10.8854	6.47034	1.98076	10.8682	1.99411	10.2846	1.78277	7.87777	11.4805	14.0886	11.6826
11.1967	10.5376	6.34247	12.1389	9.28842	10.9605	14.5376	14.5867	7.76218	10.1747	17.1016	13.2554	12.0626	13.2774	7.49851	19.2598	13.517	9.89208	4.73039	1.06275	2.87338	10.2157	8.14967	8.27008	15.1154	10.9092	18.324	25.1499	11.0874	7.97383
14.9225	5.71597	14.9685	14.3413	8.66124	3.14216	6.69859	7.79814	8.29418	20.1315	18.9571	16.3164	8.40265	21.3076	8.49809	16.0263	13.8182	14.5964	4.25948	7.05329	8.16659	10.1298	9.0862	8.37369	9.05207	12.9689	6.28238	14.5061	15.4005	19.4243
9.21953	11.5092	13.1985	22.2583	8.92901	16.1506	21.2711	14.0351	10.0321	12.9403	15.9213	11.6863	6.31481	9.45959	3.73982	26.0233	20.3522	10.8941	1.67162	6.78699	3.65843	10.3655	11.7822	5.14398	8.61164	12.8204	9.47941	18.2556	11.3743	7.92802
22.0119	15.6821	12.8033	13.563	18.9185	15.9146	10.1758	7.6752	7.16116	23.5533	22.0293	12.1929	16.3901	7.42466	2.02034	9.88851	16.2532	11.4418	4.60544	2.74536	5.67162	8.63942	8.42835	8.22227	9.2806	8.28116	7.27976	21.1958	19.2611	19.8792
16.1549	18.4708	8.7164	18.1756	8.55838	5.22499	5.5403	11.6125	11.795	12.2544	24.0301	13.4671	14.1677	9.93361	6.49082	14.2678	11.7486	17.7117	3.05764	20.1585	13.8705	8.97945	11.1402	12.3037	6.31958	14.5899	8.31285	17.8142	16.4311	10.7908
15.6814	24.4896	5.35555	13.7287	22.1684	8.3026	15.7599	3.80661	17.0469	17.5464	20.0358	15.9493	12.3081	3.99335	8.48761	19.9854	15.4117	16.893	3.63842	3.92745	10.0938	13.2934	15.8419	5.11043	7.1578	5.62276	17.9889	13.3392	15.4232	5.22122
22.549	2.14143	2.26071	15.9976	16.218	10.0008	10.5456	5.14338	10.5426	25.5818	17.0812	15.955	13.2965	9.54764	8.29318	14.3381	10.2057	15.4187	5.64117	7.18191	9.72636	7.72185	10.182	15.5654	10.4693	6.81977	11.4905	12.2571	14.6629	5.19958
19.6889	4.01172	6.19408	6.40662	10.7308	7.76879	2.44084	9.54625	7.76669	7.45331	15.3508	7.0624	6.55767	9.25842	8.73266	22.7865	18.3331	9.32433	14.329	0.548813	10.9604	7.58669	8.68474	8.40169	7.89887	9.60586	12.4783	11.9103	14.0087	9.55748
2.29002	7.79396	6.9565	19.7447	11.1767	4.51557	10.3035	16.2104	13.254	19.1551	12.7958	11.7386	7.66638	8.05281	15.9924	19.3898	16.8834	17.47	5.36359	13.1132	7.32403	8.44311	8.23475	10.8089	10.8322	10.6038	5.19372	13.1792	16.216	8.82644
16.298	6.42028	11.5208	11.1119	9.87217	5.19176	9.30246	10.6917	11.9703	16.2272	17.5063	9.93921	25.9152	7.23338	4.70519	19.2473	18.3118	17.8066	2.77943	26.2825	5.37853	9.12377	11.2717	6.38025	8.61639	9.86411	15.3307	8.53106	9.97753	13.4251
25.0938	4.20709	1.51055	20.9325	5.64017	9.66929	9.3515	11.2535	7.10413	17.2436	16.262	8.97579	13.7576	12.6964	8.31004	20.2582	9.89585	15.7134	4.9169	5.04352	5.35155	8.37356	5.76334	8.7915	14.0757	10.7878	5.60679	15.4479	22.2103	16.8773
17.6708	12.1938	5.02973	15.0214	9.64984	6.43144	9.59607	7.98244	9.44234	24.0671	7.31981	12.3242	12.5792	16.7307	7.85483	23.8185	17.5151	19.2712	3.55468	5.73753	11.5959	5.28744	12.2862	8.36982	24.7639	14.9029	7.55754	22.9867	11.8232	7.36709
12.2765	10.9526	14.8248	16.778	12.1937	8.51676	8.90023	11.9104	4.69719	15.2072	19.6756	12.9907	21.8344	8.58819	10.8609	12.4975	12.2806	12.263	6.47825	6.40288	11.5189	5.01193	7.63328	8.12264	13.8125	8.95641	10.6152	14.579	10.9582	7.55035
15.0836	3.62915	2.839	15.042	6.69191	4.42441	16.3106	21.1051	7.06266	15.8453	17.1419	12.115	3.14275	10.7734	8.17977	15.5677	13.9284	11.7438	5.15179	12.2196	4.62451	8.51926	12.8529	12.2573	8.74442	17.2769	6.13297	14.0513	21.1772	12.3141
15.199	13.8727	7.06829	19.0344	6.76785	13.868	11.8708	13.6856	8.09472	19.1899	11.9665	15.8164	11.7196	7.45081	10.0772	13.929	12.4214	15.0404	3.61759	5.72877	4.27071	11.3056	12.4163	5.83263	12.8221	10.963	5.66054	10.3024	8.4588	13.9245
12.3008	3.24383	7.31921	14.9952	7.55586	4.96247	10.8263	12.9505	11.3696	24.832	15.2034	12.1586	13.943	14.7014	9.01981	11.6826	15.9557	19.108	4.2372	2.69012	4.37438	5.50266	14.1465	8.70597	6.42427	17.0619	11.3089	15.6828	23.197	17.2387
7.36559	10.0049	9.16823	14.1011	6.03764	5.48289	11.5407	14.0886	9.43558	21.594	13.4086	8.66471	11.3602	22.2017	6.98126	18.0294	16.8572	18.5296	7.30495	14.1011	9.47164	6.49045	12.3259	11.6889	12.738	10.8845	7.1891	13.8629	12.5784	11.8793
19.6625	14.6856	3.08361	22.9822	6.19773	3.95338	12.2049	17.794	14.0277	12.2407	14.0529	7.28019	13.3865	10.4115	5.82219	17.0872	20.2365	16.2988	6.46611	9.62344	10.3808	12.5604	2.05751	11.0489	6.9485	6.12361	6.07734	10.2617	29.051	19.349
18.045	9.68761	1.75313	14.7692	12.356	6.22724	12.3339	19.9705	9.49096	21.557	16.0265	14.6502	16.3776	8.11957	8.85965	13.9068	10.8248	12.4431	5.39273	4.77251	1.58007	10.6582	11.0406	6.78622	7.63323	16.3574	7.16253	12.2854	10.8118	10.1975
29.9506	9.41334	14.1658	15.6951	11.0692	17.4781	12.3204	11.8242	13.4263	13.1126	15.7424	14.1779	12.262	7.77682	12.5873	19.5042	18.4684	22.5069	7.535	3.40209	2.35643	10.4174	11.6478	11.3601	9.50964	8.52626	13.1078	10.2789	13.0831	17.6971
12.4361	5.31898	4.08116	10.8833	10.0862	4.21674	10.2096	10.2651	13.1595	13.7145	21.7113	10.9719	10.2806	8.33774	14.5565	19.0572	14.0468	13.2944	3.43938	8.53719	3.77402	9.83002	4.50755	6.3047	5.92832	5.81515	5.32634	20.0444	17.2496	14.4606
12.8407	2.2285	3.50315	9.49801	13.0724	8.79315	10.4847	13.1314	9.35878	16.9199	19.5738	12.6893	13.5433	10.0586	11.5563	16.7006	12.8454	15.9915	6.65392	2.9742	17.7881	6.75901	13.1787	4.40417	9.57346	10.8242	6.88169	19.9175	8.67801	10.3857
16.6445	2.48512	1.40755	21.6825	11.5513	8.87907	18.019	9.48652	10.8976	28.738	17.507	13.5008	15.4988	9.9326	10.0196	15.7424	13.1054	15.3538	8.71622	4.03327	7.73139	11.146	8.11405	7.6174	8.86086	12.9551	13.1285	17.4012	15.579	8.58403
7.21378	17.1838	3.50639	13.1103	1.42772	14.7435	12.7092	10.0755	7.61836	20.9329	19.3506	13.6548	9.98909	11.5304	11.8065	21.6576	14.1735	18.9876	0.689612	4.66113	3.73464	9.27092	11.8093	9.91288	9.77862	9.37787	11.4197	12.4685	12.8469	12.2469
12.2263	17.1942	10.7156	20.9164	3.86096	13.128	11.9332	8.4784	8.99595	19.0899	13.3036	7.50215	12.53	10.0963	9.53449	21.1668	16.2519	17.4972	9.37021	3.67008	8.94584	9.34002	13.3842	9.58564	5.4861	20.1244	19.5002	19.4482	9.4766	5.52802
18.911	8.19032	15.0496	16.0283	10.8513	9.01565	15.2268	17.8848	12.2475	12.7249	13.895	15.7166	9.99511	13.5609	11.3153	16.539	6.79381	10.3284	3.04683	9.47318	8.76087	5.33228	9.33147	6.37339	13.2094	10.651	6.76776	14.9436	11.969	11.5737
11.7874	13.3157	13.1609	14.0321	11.8763	7.97592	16.2267	13.1129	11.4039	17.555	15.4393	18.1114	10.0203	6.4832	8.23069	15.4336	12.6963	15.6144	11.7485	4.90682	15.611	3.2928	9.19421	11.8587	6.87868	11.622	5.71092	19.4254	16.7292	10.7

## Sheet: Fig6B & Extended Fig5C left pan
WT						FEN1-/-
- PARPi			+ PARPi			- PARPi			+ PARPi
exp1	exp2	exp3	exp1	exp2	exp3	exp1	exp2	exp3	exp1	exp2	exp3
6.69024	0.269476	7.80477	5.90112	6.58027	14.0765	15.6984	6.00571	5.11557	23.1677	14.523	21.1027
10.836	4.22116	12.8016	8.69856	6.32365	8.3137	31.377	4.79119	7.4972	22.8422	18.9431	13.2924
10.3842	2.68062	8.01838	5.20796	8.28931	12.8101	11.7914	10.1564	11.7685	23.7941	10.2193	29.5938
0.669232	6.93178	1.85384	6.84677	8.69887	9.12375	6.64134	12.7681	10.0004	16.0664	12.8402	13.2498
9.86586	2.96625	2.78061	12.9297	7.4679	16.3032	1.973	0.914183	9.44032	24.4653	18.8404	19.0017
6.78989	2.62709	6.02549	7.50186	8.5074	12.8693	30.248	9.41219	7.80878	23.9574	18.3741	11.897
3.84992	3.5057	3.69657	21.9749	4.69815	8.90879	5.25605	15.8239	6.46931	20.0795	29.7119	18.3473
7.7324	2.13209	1.35218	12.975	4.94353	9.03929	7.40144	3.43971	5.13398	27.6135	20.6657	14.6948
3.34881	4.69629	16.408	18.8385	9.49217	7.82618	5.41806	0.901402	8.67269	17.9329	19.2753	13.673
3.70765	3.22155	2.84615	15.229	7.25079	6.81686	7.03843	3.31735	19.8475	15.7408	16.0012	18.1625
4.20007	4.38586	16.1616	7.39612	16.9729	6.06794	6.3547	17.0467	10.0388	22.1727	17.7823	19.744
16.7691	4.43163	4.30139	9.63668	6.47715	9.31552	10.0848	6.5334	8.48585	21.2228	21.2835	19.8987
5.14766	3.14682	0.758879	10.5822	7.05125	15.646	8.65845	14.1578	16.9058	29.3906	18.7531	14.8034
6.88779	5.79374	4.79544	6.21822	10.1219	2.77794	10.354	1.89788	8.46972	27.0148	22.9464	19.182
13.4078	6.805	14.8948	8.40109	5.27876	5.92918	15.2648	19.587	0.84681	21.6663	19.7625	17.8388
2.56155	1.74132	24.7351	9.84193	12.2195	10.4088	30.5393	2.59004	8.841	21.5077	21.9093	22.049			5
6.94867	17.9994	0.618733	8.60892	15.2165	9.4596	12.8759	8.82098	7.14871	25.7726	22.9564	18.3149
8.78551	15.9883	0.174668	10.7317	3.90636	8.96039	11.6689	9.05454	7.64347	20.8836	20.4154	16.3732
0.389081	3.85716	0.978033	5.18189	7.6911	8.68709	9.81201	2.47049	6.58327	15.8323	25.0513	21.7122
7.93076	3.28984	2.75195	9.2316	6.90862	10.6298	24.5527	1.3765	8.11735	17.4446	15.9806	19.6599
0.243678	2.76952	8.32204	10.1933	7.67783	7.37847	16.1053	8.10806	10.9011	22.2852	13.6647	24.9097
5.0186	2.08433	2.55458	7.36719	8.75336	7.22957	11.184	1.14331	8.4012	18.7212	10.769	16.2709
0.891457	3.26133	1.49141	8.72736	4.98746	8.68825	9.97292	6.63347	6.47914	25.0358	17.7949	11.5016
18.2398	0.765269	11.6026	5.90622	1.72178	9.84386	1.05931	2.63236	9.67219	18.7968	16.0745	21.312
22.2007	5.03961	7.36237	13.2937	5.99478	3.53275	5.58287	4.37168	12.413	17.9997	12.6296	24.5476
2.08736	1.50761	0.636816	11.1227	7.80629	12.634	11.8995	5.60106	5.7557	20.4172	18.8961	13.4196
2.59064	0.427076	12.8068	6.3762	6.90365	10.8088	11.2395	20.2328	3.0936	16.9591	13.1607	16.5396
1.99686	5.07977	9.20874	6.54248	7.14103	5.954	11.0115	5.80818	1.95875	23.377	14.0106	18.4651
17.7964	5.02702	0.255215	8.31513	6.75352	8.90905	10.2861	4.8814	10.9279	18.4844	18.7122	18.1519
2.47075	1.83664	6.80052	7.73261	8.3832	12.5605	8.81685	8.03109	9.59505	19.7606	17.8758	15.1415
16.9674	8.91618	1.32184	7.41111	6.63284	10.3183	26.4983	7.94954	14.8379	18.8174	15.215	19.5649
9.17199	0.407139	3.77213	14.9914	11.2632	9.02222	13.2921	7.5549	7.42051	14.9083	15.8515	19.8714
20.0146	9.9803	5.83551	12.3057	16.1152	4.75453	23.2829	2.71921	6.10203	22.5476	11.4607	17.9401
7.99669	8.56489	1.91466	10.4505	6.6097	4.48762	19.4217	4.54382	2.49631	16.7523	17.4826	18.4569
18.1743	5.73254	1.77764	8.93336	14.5389	9.43633	0.342385	5.66231	24.3356	16.1005	15.8895	23.5811
20.275	7.42544	0.60388	3.46125	9.24336	9.61757	7.68159	9.00351	1.12972	20.8542	23.0975	34.6464
3.58225	10.2702	13.4319	9.48171	19.1014	11.096	7.23302	5.82749	7.33316	14.7836	20.5218	17.3784
7.50292	8.45849	7.06977	9.77374	5.74948	10.6467	12.2322	6.51792	8.61242	22.9883	13.4982	19.1619
7.0832	5.08054	11.1444	21.3482	11.4209	11.0648	9.09887	1.67341	5.79308	22.1584	14.3169	21.3207
11.574	13.054	2.96711	17.8779	3.33145	15.5864	8.40365	9.8291	10.2712	24.7213	13.9911	22.8835
19.0961	1.62553	8.41213	8.28882	4.85633	16.3912	2.40636	7.78313	6.88446	20.9673	12.1367	14.8389
7.23366	3.8433	13.3708	7.687	7.11817	9.43804	22.8358	6.21698	7.27219	25.4785	14.7056	22.2737
14.8974	2.18739	19.2505	11.9908	9.08327	2.52417	10.0838	8.36235	6.08122	25.3813	18.8567	14.045
5.60685	2.19244	5.50967	9.838	6.84209	13.0938	4.64648	5.15006	4.78707	19.6781	6.72315	19.1296
2.27151	11.1594	7.83292	9.83373	11.711	9.70574	6.95353	9.58593	9.67241	12.5013	13.7246	21.0283
8.25819	5.63438	14.4477	8.27187	7.76359	10.167	9.33276	12.9462	23.0635	21.7504	21.3697	18.1925
4.65398	7.22875	3.31124	17.9969	10.6986	9.33055	7.43084	15.1628	2.47926	16.6225	12.0451	13.7625
4.08891	1.25586	3.16539	13.4319	6.30953	2.66443	13.2994	5.34294	18.4688	12.9059	18.9449	16.6902
2.35619	5.53244	7.44437	5.65513	8.96232	3.21428	10.8873	6.81619	7.45765	17.6263	14.4745	21.3843
8.92481	3.33993	16.6512	1.56768	7.14691	6.12088	12.1545	2.80763	15.9747	18.3498	15.7325	20.7045
10.152	0.466755	1.99236	7.09133	4.71768	13.4912	3.94323	4.77298	9.45802	21.2213	15.2893	15.276
4.23778	8.60116	2.67616	7.03802	7.14345	7.07627	6.35876	9.27547	5.79553	20.6951	14.4121	23.1381
3.5001	3.10868	8.83625	12.1928	4.18862	8.31958	14.0704	3.98855	25.4999	8.61786	20.6045	19.6517
3.79028	8.91116	1.80892	8.49582	7.38028	8.17543	7.86825	1.41908	16.6518	21.0946	20.1646	15.6403
6.31722	1.20584	4.05482	6.29728	6.6997	10.7771	8.72297	9.18634	16.6106	20.0118	17.7705	18.0285
8.44872	5.02855	5.24768	8.44967	8.5718	1.48609	3.6822	7.77891	9.23224	29.5996	22.2469	20.4327
9.93678	8.89895	1.68287	2.53737	22.2822	17.4164	5.91406	6.44813	15.9663	28.9743	15.7762	24.1782
15.8681	4.74463	6.74941	5.32499	9.98674	3.90081	8.71421	9.70613	1.90033	20.6847	15.6426	15.0871
1.68984	6.01554	4.76283	13.1451	8.84252	7.85851	8.03847	2.21785	10.586	16.5901	15.2496	15.7233
5.70651	0.201316	7.03109	12.4933	17.6625	10.5716	17.9827	4.27834	9.90861	25.7129	8.03034	18.0477
3.06014	14.3318	5.87142	9.32728	3.07609	11.2778	33.5105	2.98737	23.8094	24.6501	11.8387	11.222
16.4805	2.66141	3.11238	8.27812	7.63052	10.5405	33.5765	8.14362	8.98589	15.4884	12.4823	16.8251
0.729702	0.761198	8.88191	7.06241	6.13465	9.52973	17.2509	5.69137	18.4176	13.7978	15.3009	13.5447
7.11619	3.91467	1.14373	6.17206	7.89134	12.0637	12.0385	8.06581	26.6651	27.0041	15.0485	11.6618
2.30049	7.71016	3.11329	9.55514	12.6135	9.69123	11.585	6.90604	6.71304	20.9931	20.0677	10.0669
8.51884	15.5621	5.58825	10.6748	6.31109	6.57811	10.178	8.97576	17.5196	21.9462	14.2831	16.7176
0.447421	1.91263	4.64573	11.8084	7.23028	10.3949	13.9296	4.90039	6.5584	22.9795	16.5147	25.7034
6.39782	0.090875	3.66805	11.4554	10.4593	1.19	15.7423	7.4649	7.61704	20.2855	21.1896	24.8653
5.13422	5.13654	5.06746	4.06823	7.76442	7.68635	5.7285	1.47387	6.53167	26.9631	19.7313	19.4574
6.88653	6.52317	3.59685	9.03087	7.31369	15.4595	6.54355	8.13137	2.32106	27.5472	18.6782	15.6589
2.74649	2.56394	5.22126	13.2067	5.62704	4.52576	9.647	1.65614	11.5094	18.4271	20.1419	20.4089
8.40269	11.453	1.57049	7.38541	6.26451	3.88174	4.78662	4.39511	12.572	20.7715	22.2471	13.6136
6.91647	4.4105	0.251481	13.6494	6.96394	5.38418	3.2452	20.843	9.81671	23.4685	9.75423	17.7932
6.93981	0.287592	4.77726	8.91138	7.00066	17.5157	3.74264	6.23767	3.232	22.7553	14.5981	21.544
0.425826	3.97249	1.63961	7.19351	8.28251	5.01647	8.73333	5.66974	3.16339	15.4561	22.0654	14.9184
19.5795	3.28555	4.88998	3.54752	5.46476	4.11594	11.4842	9.44245	6.0376	16.2002	16.8491	17.6582
15.5712	5.11828	6.33342	10.2042	5.38664	11.3877	8.35033	1.29517	5.35848	21.2757	15.7378	20.5865
5.77982	5.12029	4.91523	13.3005	8.2549	9.52145	6.80948	15.6157	9.39796	14.7299	16.7865	16.2443
9.87782	5.43035	4.19517	2.34977	5.26663	9.42478	6.10918	7.60165	1.76647	22.6132	14.0544	14.4549
4.2839	6.14413	3.58872	9.27393	3.74776	9.19059	7.45873	5.33402	5.73074	19.3247	10.8943	13.8628
4.90571	6.44968	5.02511	8.42862	6.5285	2.67409	10.522	2.42778	8.08588	22.4917	19.4197	14.2083
7.46879	5.18208	4.61814	7.28596	5.32272	10.1808	18.309	5.06802	4.12336	24.1918	19.1869	18.6469
1.74617	13.0804	28.6299	4.4488	7.71563	10.6791	9.13396	3.88597	6.47103	13.6562	17.0019	17.114
5.42208	0.403339	3.80617	11.5972	6.58557	9.20718	11.3941	11.3315	12.6771	19.0646	19.8694	20.3817
3.6799	8.35968	9.21411	5.97356	10.7246	3.86244	5.56479	11.6059	12.0864	19.9134	13.2369	22.1566
11.4185	5.66128	8.1529	5.9378	8.95322	19.6372	9.0631	1.05735	2.83283	18.0672	19.3692	18.8734
4.74243	4.07421	7.90304	6.69896	8.6882	9.60795	10.6908	7.747	12.9669	13.2375	14.9123	14.7722
16.7408	4.52149	9.55851	12.9379	7.89138	4.2474	6.96548	4.84783	13.7144	21.6052	12.3924	21.8028
9.79252	0.303563	0.094321	5.57688	9.56643	6.15358	6.85191	2.12629	7.90245	20.6072	24.6602	8.68838
6.77967	4.80272	2.18873	7.15081	11.1791	7.22845	7.52797	6.24467	9.54779	19.0147	15.1024	16.1571
2.13999	4.18325	3.59953	11.4602	7.29362	7.15683	9.16668	6.59881	8.06936	17.3129	16.6663	8.13044
4.18163	3.328	12.3066	3.52985	11.2168	8.25132	9.72863	5.81598	5.86174	17.4369	26.6064	23.6092
5.25608	5.08678	6.34609	8.28616	8.72718	9.25073	12.4543	21.3171	6.12076	19.5574	24.5752	9.41817
7.19505	5.33698	2.8143	10.9904	10.9041	6.21908	14.2774	7.03137	16.5193	16.0091	16.8268	16.5928
4.77102	5.7737	6.98662	14.2088	4.51772	6.96122	9.86341	10.7185	11.8538	16.5325	18.8741	9.88227
9.85626	2.29144	1.86695	11.5582	11.8449	11.7535	26.307	21.9802	7.11135	21.9158	19.147	28.2147
6.57682	1.29953	1.93857	5.78806	4.1266	9.08557	12.7617	13.8169	5.47752	20.5833	21.0757	11.3947
1.06382	3.37501	4.31772	9.66738	7.50642	6.34682	8.57995	19.3035	1.17196	16.346	17.2738	16.8611
9.74729	3.38378	2.93086	16.1976	4.14841	2.52182	11.8725	9.49823	7.89271	16.3773	13.1867	21.4742
8.14123	8.51998	11.1583	7.59784	6.44283	10.6668	5.21419	9.33287	4.5096	27.8216	26.0343	16.7324

## Sheet: Fig6C & Extend Fig5C right pan
WT						WT + FEN1i
- PARPi			+ PARPi			- PARPi			+ PARPi
exp1	exp2	exp3	exp1	exp2	exp3	exp1	exp2	exp3	exp1	exp2	exp3
8.59688	7.06179	2.65901	7.14543	9.51574	9.13584	4.62226	16.7665	10.1851	11.1339	13.2733	15.2945
21.1916	0.208028	4.61249	12.8372	8.73468	9.5397	4.06951	0.855626	1.3154	8.63289	10.3147	8.7117
3.31027	12.5679	12.3496	10.8113	17.8036	12.4255	4.09002	12.4692	24.1505	10.8052	10.2806	20.0789
23.276	13.8163	5.63713	11.0378	9.17328	6.47603	2.57621	6.70198	0.88944	12.6866	6.88289	13.4845
1.18954	3.90009	22.0423	8.6991	11.7285	7.87712	2.7389	5.25865	4.61783	18.9445	8.05632	13.7671
3.31695	7.24333	8.40401	11.0157	8.60392	9.32883	8.57759	22.0005	21.63	10.3673	9.10165	16.8647
2.87358	13.4587	0.428284	8.62219	10.5436	8.27632	3.5026	7.7816	6.66848	8.90736	11.6975	13.9624
8.24837	8.3426	9.18375	6.86348	10.2038	8.17916	4.31393	7.18734	6.48302	12.9963	7.92071	6.25223
0.158109	1.02782	0.569387	8.45816	7.74711	5.3589	5.62786	8.37641	7.60756	17.7006	13.2894	11.3223
3.92855	3.78613	0.118983	10.0667	11.6025	6.52865	3.61394	5.08357	10.2442	7.12618	10.8542	10.7639
4.14721	4.4655	2.83557	8.27347	12.5191	6.03228	12.5779	2.96141	6.88664	10.578	11.0197	11.228
10.8622	5.65758	10.6955	6.14987	14.957	11.0938	0.853586	3.18955	1.2873	5.01874	13.9028	12.431
6.20846	1.75903	6.71941	10.4323	4.80444	10.3799	0.593114	7.33467	15.3345	9.61144	8.60641	12.1946
6.7728	12.4115	16.5735	12.3064	7.69867	4.98031	4.34202	11.1397	5.84984	9.63579	14.167	17.9901
1.85231	6.07727	10.8588	10.0944	12.122	8.4127	1.1594	5.48967	11.6139	9.47106	17.6168	13.9827
10.6695	6.64913	6.26273	7.47273	1.38288	13.8242	3.28652	16.3705	20.2461	12.1998	10.4762	4.864
2.30856	6.0874	2.74037	5.43923	10.1613	3.25318	9.56197	9.8153	13.4976	9.79631	8.39753	13.3792
4.51353	5.98967	5.5648	9.75177	7.43943	14.6537	2.18673	8.73052	4.24413	3.04128	7.28335	9.54533
8.97985	12.1728	0.633479	10.9903	5.9312	10.9809	4.94338	5.20951	0.893149	8.91038	8.44684	18.9903
1.47571	5.45161	9.29735	11.5865	7.35288	12.7581	7.2034	3.48448	6.93624	5.655	11.8446	6.32032
0.549492	1.95316	6.95814	12.9673	4.33956	12.3543	6.72461	3.94861	10.9309	7.73571	10.7038	12.6036
8.52861	5.85499	16.1836	8.82046	9.12867	4.01474	5.60582	3.49755	5.49949	10.9363	7.69435	11.8308
3.36849	12.4884	10.2334	10.6593	4.70571	4.44973	3.77227	2.5364	2.20146	11.0233	9.06436	18.8509
10.9986	3.11699	3.1305	10.4375	5.60796	14.4861	14.1862	13.4091	8.61671	18.7008	19.4975	16.8283
3.9035	5.79817	16.9579	8.33647	12.6096	9.51563	12.2795	5.82366	2.87684	7.16394	8.74629	10.3447
0.545629	3.10771	6.75751	8.86207	6.0674	4.886	13.6962	2.2654	15.4742	10.3742	7.25693	10.7782
4.36583	11.3316	1.87563	10.906	6.85681	11.792	1.55994	2.88696	3.96215	9.50803	12.1065	13.4947
0.033132	5.65993	3.38353	5.65344	8.86307	7.67371	0.446611	9.58443	17.5795	5.19524	10.8839	14.4869
10.3693	11.129	2.5802	14.3257	18.5969	7.43392	11.2219	4.2815	2.66792	12.9415	10.3444	3.26492
1.7186	6.05311	7.4132	7.39567	6.86009	7.96947	4.82379	10.7597	5.12328	10.3479	5.75645	4.15783
13.1797	4.39566	22.5718	9.52161	4.50853	6.17222	7.56892	4.82437	3.27055	10.0765	9.99112	15.8872
3.90686	2.57171	4.60446	9.81824	6.01528	5.6575	10.7269	7.52591	3.74437	8.30618	9.33476	6.88037
18.8822	13.0923	7.5551	9.24845	6.86839	6.96884	8.44989	3.44968	2.62866	10.7441	2.11045	5.79362
4.12737	2.00454	5.99069	6.39262	7.31807	17.1274	5.5393	2.47588	6.85584	14.4584	9.96046	5.24941
1.08282	3.87923	10.8881	4.29519	14.5126	3.363	2.84872	6.97483	6.59375	13.1117	8.52891	8.83842
5.81008	10.7824	14.2718	3.34156	11.7649	9.35949	10.2016	12.8576	6.66162	10.1232	14.1604	14.8109
3.03053	3.79026	6.23679	5.7607	8.78748	8.25073	19.2125	9.91978	7.62612	7.81751	10.9732	10.1808
1.94111	5.55981	6.61303	5.95233	0.488284	10.7177	7.27333	4.89056	7.88761	9.13655	10.9784	6.52661
9.95147	3.47657	4.31235	10.407	14.7883	4.05511	0.984787	18.3087	17.6728	10.967	7.13879	2.17929
13.7716	5.29399	0.457714	8.80805	9.8973	7.70496	3.3259	4.38026	9.21893	12.754	11.6273	3.24977
3.44359	0.683143	0.09561	5.85037	7.07126	5.25998	3.52156	13.8096	5.24842	7.36183	11.6909	14.3844
3.8387	3.67501	4.70006	8.03987	16.2949	12.0963	4.85822	10.6108	9.39388	11.4345	10.125	10.8395
10.7483	7.50569	2.78495	11.1382	1.55818	12.8459	6.69163	1.72661	21.2332	11.1382	10.0571	4.78764
6.5763	9.76085	2.6793	9.94144	11.9377	5.69203	3.43688	4.41668	7.1789	14.2509	12.5702	12.3334
5.28885	9.69428	4.82166	3.05336	9.82827	12.6422	4.31862	1.36624	17.7022	14.2936	8.88169	10.1354
2.0847	11.8623	8.49459	10.8229	10.2124	5.54781	4.89836	1.66274	1.46188	3.0279	6.74623	13.9973
4.29649	4.25773	2.71564	9.93403	4.74799	6.89285	7.33384	7.34354	6.56652	4.78568	12.6889	11.4139
2.98821	0.07008	1.54711	8.36929	5.92566	6.71593	7.98156	1.7115	3.89733	12.8202	9.1238	17.1479
14.6117	4.88543	1.2973	10.5402	8.90223	9.54825	4.37703	5.42094	6.15105	10.349	9.05296	7.0338
4.46628	3.30434	1.94266	14.03	9.44633	6.74638	11.117	5.63807	4.64289	12.1084	14.4668	9.20155
2.13304	8.48314	8.15626	17.7325	15.4626	6.13916	5.80903	0.780053	6.76509	15.0753	4.8566	13.4992
0.40274	3.68147	5.83807	12.6991	8.01725	9.34534	11.1692	10.3454	14.7087	12.6594	10.0143	14.1175
7.24332	7.44435	14.6883	7.1654	0.919266	7.87106	2.38519	3.37263	3.55268	12.1425	10.0104	4.80753
1.52587	0.411829	6.14858	8.14557	7.33602	5.61328	5.31492	4.95039	4.96534	2.3061	8.53867	6.65611
3.15156	3.19494	1.23379	12.4189	16.2636	6.45794	2.36714	8.06602	3.53564	8.71045	7.18627	11.0285
6.12717	5.04758	4.26537	9.2237	7.66125	13.7539	4.70263	3.68149	4.48219	5.30056	5.44203	12.2182
17.4604	1.77924	4.64375	10.2984	7.4994	10.0004	3.10052	15.5255	4.45044	11.7502	8.33883	5.88689
2.37534	6.4469	4.62306	7.64337	5.2501	9.18292	1.09896	1.15128	2.41622	10.5401	8.11171	7.6462
7.84608	0.624601	4.9075	14.5298	7.91701	11.1644	0.425743	2.1761	0.55964	14.1227	4.84688	15.3263
8.66357	1.02488	4.23262	13.1547	13.0284	9.90437	11.1882	7.59761	4.88071	6.2816	10.8238	8.67353
4.75357	2.40346	5.97834	8.29309	9.80482	6.46682	5.73664	0.642496	3.39551	8.73734	8.02547	12.0253
10.4887	2.37848	9.39845	5.91256	17.8105	9.34463	8.18996	4.78627	0.141267	12.9267	10.6961	4.84742
2.18705	10.8544	7.80126	8.56327	8.65437	4.81914	3.77104	5.24372	13.2793	10.6708	7.88626	3.78508
9.86972	8.14919	0.324992	6.95553	5.10914	10.9838	7.55682	7.4944	3.95478	10.7418	12.8529	4.97998
15.1055	6.53718	15.7847	13.4254	16.0409	8.62739	4.72321	7.19919	4.41415	9.80801	13.7997	12.5753
4.1667	5.81144	0.402592	8.66339	8.08622	10.4795	7.2507	12.712	3.10014	17.3698	12.5287	12.543
1.23041	6.74943	7.84573	2.83869	7.63338	10.5649	5.5076	1.27315	4.69711	8.08957	10.3124	17.1666
1.6015	8.32111	18.128	9.23139	8.74456	11.6346	6.19525	3.30316	3.5243	8.88345	11.1716	11.501
2.94796	13.4919	23.16	12.3946	8.74378	5.45233	13.2471	5.6004	5.16885	13.2173	12.2613	6.46563
7.73737	7.28161	3.91604	9.52431	6.86677	9.20463	14.4666	9.49639	5.30214	10.9116	14.1644	10.2362
3.65544	17.3139	9.83252	3.87215	7.20948	6.41486	3.01105	2.32503	12.8642	13.6752	7.67237	8.75343
2.58969	2.96985	0.862469	6.27088	10.478	5.74157	5.84709	1.09408	5.16546	8.32089	12.6539	4.22548
6.6977	6.95658	13.9271	10.7829	4.90715	6.21044	3.81033	5.21915	22.9803	6.78961	13.3712	6.74637
1.06217	6.03197	4.01916	10.4232	7.69378	3.55677	4.44747	3.79061	4.54019	17.641	12.7638	12.2207
2.05531	16.469	6.38333	1.3854	6.8022	7.44909	9.36391	10.0479	2.93009	7.92872	6.12276	9.40719
0.147109	0.541008	0.421317	2.41178	5.29653	10.7429	6.70021	9.46665	5.78061	6.236	13.1447	10.4329
2.65133	2.30983	12.7616	10.0414	4.07624	13.76	5.23035	2.9952	21.4342	12.9655	16.5717	10.1049
1.2665	5.53879	4.43932	8.17856	3.11742	1.53857	1.75808	6.68642	0.195649	10.8052	13.4623	11.6215
4.41148	7.6152	4.83536	2.59703	5.28796	1.52569	1.45198	6.0107	4.81696	7.34303	2.75577	11.0879
8.0266	3.01998	20.3741	4.99531	8.06107	12.0235	1.34546	3.92695	3.63932	8.86005	14.5661	9.11345
7.7485	5.31581	22.7619	10.2733	12.7644	12.9132	1.03376	0.274733	6.30506	9.5051	10.9468	17.9761
8.93837	8.69271	4.09647	12.887	5.47774	15.2375	5.18471	16.3045	3.34995	5.6632	13.6827	6.98838
2.88841	15.6471	6.18082	8.61833	4.07268	7.31898	2.97782	6.92463	9.1297	14.5323	4.94261	10.0403
2.97078	1.32147	15.3193	9.44784	11.5587	8.34768	4.36468	6.3204	6.2726	17.8819	7.27663	16.0712
12.4188	6.12284	4.59273	4.74537	0.118294	13.3992	14.9573	4.28085	5.28097	8.04232	9.63655	6.64566
5.53735	3.00461	0.262914	10.3781	6.86971	7.83014	7.81362	20.6286	4.14395	12.1099	12.6215	9.34096
6.62595	1.44477	4.05072	9.74289	6.79255	6.11278	9.07185	6.02109	4.29729	10.8999	9.01878	1.9753
2.77621	5.54431	12.0142	9.21994	9.12709	4.71357	1.96495	3.90273	3.71513	4.19873	13.2691	8.69072
17.1512	5.14917	5.00737	6.49884	7.26039	11.1264	2.89726	6.96011	9.93026	7.72511	11.1332	8.76213
6.2317	4.05243	1.11477	6.44879	10.1051	15.1834	5.33253	19.0223	2.5108	12.3779	10.9652	15.8661
3.59495	9.09725	1.33066	11.5723	6.84129	6.64489	3.23298	20.9829	14.7341	17.9713	12.6312	13.628
6.43299	10.9982	4.05501	5.07517	5.80462	5.90669	10.4819	18.9561	4.1717	13.8885	8.46561	14.1928
1.93815	7.44098	3.53471	8.39105	10.2125	3.03502	5.03402	4.56599	7.18083	16.1709	11.7943	13.5683
8.72331	1.77708	1.53766	4.87441	6.94738	12.2309	4.19479	11.0332	8.2443	14.4696	7.55105	13.0355
1.05439	5.85453	8.0719	12.2948	10.8166	3.44229	2.54279	5.31308	5.74379	4.50376	11.8391	15.5979
4.42539	2.64988	9.20069	14.5134	6.34109	7.58369	2.86283	5.27126	5.79981	11.0772	9.55548	7.05226
0.810351	8.22218	1.00511	7.77091	16.5664	8.52566	3.79699	19.5974	5.16796	1.91805	10.9583	17.464
0.856995	0.594288	9.43344	7.87719	6.2078	11.1569	7.70165	6.68778	7.01108	10.183	13.2339	3.11976
0.811541	9.56585	6.17169	7.92028	5.48693	4.98647	8.27481	5.7651	5.89687	12.0636	22.1328	11.8335
12.391	6.40049	6.39229	10.0888	7.91465	4.82853	3.78185	5.80218	5.3434	16.2474	12.3189	14.8292
