# Supplementary material for: PARP inhibition impedes the maturation of nascent DNA strands during DNA replication
Source: Nat Struct Mol Biol. 2022 Mar 24;29(4):329–38. doi: 10.1038/s41594-022-00747-1 (PMC9010290; doi:10.1038/s41594-022-00747-1)
Supplement: Source Data Extended Data Fig. 1 — Quantitative data for Extended Data Fig. 1. [file 41594_2022_747_MOESM10_ESM.xlsx]

## Sheet: Extended data Figure 1A
	Doubling time (h)
	exp1	exp2	exp3	exp4	exp5	exp6	exp7	exp8	exp9
WT	8.78042	8.07349	9.28447	9.9751	8.46285	8.45683	9.69664	9.19127	8.63866
FEN1-/-	10.6621	10.4276	11.2977	10.7792	10.4144	10.174	10.8548	10.5494	9.86453
	Sub-G1 cells (%)
	exp1	exp2	exp3
WT	4.62	4.75	2.38
FEN1-/-	9.37	5.2	5.62

## Sheet: Extended data Figure 1C
			G1					S					G2
			exp1	exp2	exp3	exp4	exp5	exp1	exp2	exp3	exp4	exp5	exp1	exp2	exp3	exp4	exp5
FEN1i	WT	- PARGi	0.32903	0.224526	0.190278	0.172392	0.214933	3.68969	3.02947	3.61583	2.0991	4.58717	0.406875	0.345994	0.322047	0.21607	0.281261
		+ PARGi	1	1	1	1	1	45.6319	43.1007	43.3324	44.8279	45.0892	0.982429	1.19605	1.25744	1.12221	1.01124
	XRCC1-/-	- PARGi	0.237892	0.165589	0.215569	0.177078	0.264498	10.1128	7.88655	11.3416	5.67988	10.4843	0.294423	0.220766	0.315083	0.244779	0.359913
		+ PARGi	2.64049	2.32432	2.82099	3.20633	3.54422	57.9725	51.6106	53.5123	54.3735	44.3148	2.92322	2.94836	3.6555	3.91569	3.69799
	XRCC1-/-APE1-/-	- PARGi	0.18686	0.139271	0.16966	0.13199	0.209677	7.85768	6.14336	9.16164	3.80368	8.57557	0.241864	0.184829	0.294557	0.167251	0.266945
		+ PARGi	1.84095	1.24697	1.65898	1.53374	1.90005	60.71	32.8862	46.5143	50.295	46.3998	2.37555	1.64499	2.397	2.22362	2.19935

## Sheet: Extended data Figure 1E
			G1				S				G2
			exp1	exp2	exp3	exp4	exp1	exp2	exp3	exp4	exp1	exp2	exp3	exp4
FEN1i	WT	- PARGi		0.70074	0.406297	0.300746		1.34572	1.30774	1.4566		0.713474	0.551218	0.347025
		+ PARGi	1	1	1	1	11.359	9.98107	17.7537	22.6722	1.10387	1.09706	1.2204	1.33408
	Rnaseh2b-/-	- PARGi	0.826985	1.71692	0.925383	0.324096	1.87716	2.22853	1.65409	1.75215	0.9078	1.56049	0.72892	0.383458
		+ PARGi	1.63261	2.95973	1.88398	1.56014	10.8883	14.3466	21.5467	26.5788	1.85805	2.51351	1.75501	1.53439
