# Supplementary material for: PARP inhibition impedes the maturation of nascent DNA strands during DNA replication
Source: Nat Struct Mol Biol. 2022 Mar 24;29(4):329–38. doi: 10.1038/s41594-022-00747-1 (PMC9010290; doi:10.1038/s41594-022-00747-1)
Supplement: Source Data Extended Data Fig. 2 — Quantitative data for Extended Data Fig. 2c,e. [file 41594_2022_747_MOESM11_ESM.xlsx]

## Sheet: Extended Data Figure 2C
WT								FEN1-/-
- PARPi				+ PARPi				- PARPi				+ PARPi
- BrdU		+ BrdU		- BrdU		+ BrdU		- BrdU		+ BrdU		- BrdU		+ BrdU
exp1	exp2	exp1	exp2	exp1	exp2	exp1	exp2	exp1	exp2	exp1	exp2	exp1	exp2	exp1	exp2
0.160195	0	0.06785	0.091671	0.910105	0.010033	0.957957	0.085593	0.067569	1.95022	0.567816	0.293523	0.558446	1.52468	2.37891	1.65576
0.446636	0.022491	0.07615	0.078193	0.003024	1.8276	1.40062	0.015567	1.22273	0.027909	0.167845	0.393881	0.039692	0.381387	1.36732	0.002025
0.000364	0.412007	0.003292	0.031896	0.005918	1.67331	0.002639	0.242373	0.139632	0.047507	0.002386	0.046987	0.127648	0.648403	2.86444	0.05866
0.143793	0.005694	0.066555	0.29034	0.525668	1.21232	0.036208	0.011876	0.094742	1.8376	0.004367	0.020753	0.193617	0.438712	0.375089	0
0.25168	0.292155	0.016371	1.27247	0.025378	0.060325	0.020623	0.014523	0.116124	0.959814	0.806197	0.46954	2.03453	1.50526	0.013554	1.41614
0.003262	0.036585	0.756261	0.02133	0.54966	0.817799	0.022944	0.90216	0.007283	0.501336	0.379767	0.061876	0.413423	0.108784	0.07709	0.013456
0.545345	0.019371	0	0.075635	0.625299	0.780465	1.22465	0.762236	0.147723	0.011363	0.011854	0	4.73962	3.21	0.001492	1.26219
0.04137	0.005718	0.546269	0.349158	0.016022	0.293868	1.10875	0.93572	0.18424	2.81524	1.01286	0.529502	0	0.002257	0.044585	0.773696
0.01372	0.304819	0.017171	0	0.307616	0.14131	0.008938	0.074914	0.394384	1.69177	0.842123	0.174186	0.017488	0.971191	0.5129	0.264388
0.02026	0.000714	0.005892	0.153414	1.04259	0.337674	0.650752	2.19581	0.001783	0.210656	0.992314	0	2.88977	0.690632	0.754373	0.010988
0.004323	0.020816	0.002672	0.132195	0.655605	0.262007	0.0122	1.38626	1.47567	0.93825	0.001073	0.008634	0.188576	0.543965	0.00436	0.243088
0.299237	0.220222	0.94064	0.164261	1.31479	1.19783	0.051389	1.43052	0.015856	0.043871	0.036082	0.012097	2.07508	0.629535	0.239581	0.00934
0.010812	0	0	0.007252	1.1269	0.002775	1.1681	0.972302	2.26293	0.223416	2.14128	0.011959	3.19362	0.09424	4.27244	0.020078
0	0.007804	0.863658	0.090551	0.153431	0.545614	1.85865	0.065938	0.071123	0.009424	0.501729	0.151076	3.22687	2.06196	1.50564	0.115337
1.0503	0.470747	0.00675	0.018181	0.519793	0.203288	1.20957	0.006809	0	0.824895	0.022916	0.255842	0.351702	0.121833	3.81323	3.01948
0.007886	0.009192	0.083234	0.31358	0.094368	0.134818	0.012417	0.024772	2.17798	1.13312	0.034093	0.146435	0.011929	5.42275	0.314109	0.023374
0	0.586824	0.349048	0.093106	1.02263	0.003786	1.15018	0.463017	2.60885	0.001596	0.004401	1.07936	2.21102	3.88933	3.70936	0.016867
0.002325	0.763973	0.158293	0.270341	1.09304	1.40423	0.12732	0.439269	0.004011	0.1734	1.22338	0.114359	4.12865	1.11776	0.280841	0.66976
0.003262	0.155963	0.474133	0.056769	0.157824	2.00401	0	0.012918	0.079828	0.385722	0.027836	0.001065	2.80226	3.19221	0.024078	1.68494
0.002256	0	0	0.023669	0.005085	2.18884	0.810019	1.05433	1.88692	0.183182	0.318024	0.101194	4.49333	0.155833	0.046475	0.418632
0.000963	0.01663	0.133013	0.045255	0.011908	3.32992	0.888261	0.857127	1.62779	0.891734	0.006793	0.90556	3.70303	0.998633	3.62039	0.56461
0.023849	0.138312	0.04854	0.012085	0.286759	0.746722	0.095809	0.440102	2.37205	0.213067	0.875388	0.79412	0.474705	1.38716	2.44424	0.270202
0.041074	0.00377	0.012229	0.004511	0.005856	2.07538	0.319292	0.04417	0.002585	1.23845	0.874785	0.229513	0.048742	0.516326	0.002458	0.386085
0.014992	0.017583	1.50462	0.13311	0.006345	0.012564	0.501669	0.038151	0.332583	0.195279	0.057763	0.00185	7.0481	0.462468	0.004345	0.005408
0.001697	0	2.10326	0.491821	0.063111	0.477435	0.004123	0.022442	0.013421	0.003088	0.001296	0.248184	0.027904	2.99412	2.23976	0.287135
0.023779	0.010015	0.000194	0.100637	0.458117	1.3571	0.776265	0.021369	0.012244	0.038447	0.003941	0.082522	4.9456	1.86171	0.000292	1.124
0.345573	0.520956	0.012613	0.009779	0.119151	0.028002	0.015191	0.410406	1.50647	1.97319	2.46407	0.424154	2.05099	2.17034	2.78118	0.559798
0.107983	0.180564	0.144231	0	0.024436	1.22809	0.077694	1.53608	0.126572	0.672759	0.285543	1.29499	1.95327	0.107054	0.754465	0.235224
0.05876	0.54849	0.479655	0.040243	0.041902	0.029309	0.339492	0.026638	0.535961	0.16354	0	0.110589	4.73462	0.709011	0.288424	1.17928
0.001887	0.995667	0.613425	0.00485	0.90511	0.955485	0.33197	0.001503	0.002793	0.532416	0.00164	0	2.14055	0.129348	0.014866	1.12103
0.00217	1.11758	0.000828	0.088619	0.116538	0.027889	0.236989	0.613078	0.073546	0.125464	0.374266	0.242492	4.43348	4.49487	2.62188	0.4639
0.038394	0.38815	0.233417	0.049444	0.205676	0.042051	0.011496	0.014232	1.24521	0.001233	0.002397	0.482186	2.01408	0.339658	0.699849	0.816102
0.003751	0.013292	0	0.00164	0	0.173584	0.021464	0.14491	0.050462	0.111609	0.835101	0.003622	0.004704	2.05096	3.76708	1.48857
0.122853	0.116958	0.268842	0.365305	0.193176	0.894862	0.031845	0.425022	1.36677	5.36818	1.66771	0.288751	2.60101	0.312022	5.03847	0.579725
0.186491	0.004215	0.154156	0.070051	0.95138	0.028285	1.38436	0.005614	0	0.095316	0.85418	0.000622	0.059806	0.201798	0.254084	3.71312
0.611588	0.448298	0.721344	0.084222	0.0255	1.41962	0.017551	0.005499	0.12025	0.101739	1.50646	0.004455	3.87685	1.12866	3.83789	0.10427
0.017697	1.15816	0.019777	0.026956	0.012025	0.143185	0.70376	1.34471	0.560786	0.061241	0.202748	0.000946	2.39245	3.13557	0.026758	0.277653
0.393218	0.558769	0.008538	0.197559	0.026519	0.182059	1.40203	0.005535	0.036963	0	2.21143	0.452324	5.57285	2.87963	0.536412	0.119986
0	1.2438	0.014424	0.007785	0.041562	0.654706	0.350368	0.501812	0.052628	0.004162	1.23742	0.126227	1.44565	1.20353	2.35801	0.037128
0.161118	0.22301	0.504051	0.001027	0.00393	0.276423	0.20279	0.214355	1.66631	0	0.002555	0.014451	1.20294	0.008889	2.10998	0.039889
0.048097	0.046404	0.00632	0.007924	0.005524	0.496883	0.687415	0.504793	1.40154	1.50361	0.863518	0.051055	3.53079	0.546272	0.009905	0.2543
0.003229	0.205814	0	0	0.455545	0.154211	0.01812	0.024073	0.685164	0.283862	0.00257	0.941752	0.00319	5.90145	1.74257	1.44682
0.001892	0.003441	0.005499	0.001613	0.13268	0.305905	0.738037	0.024261	0.060641	0.107236	0.817719	0.181299	1.56885	0.728957	0.069715	0.021118
0.002821	0.129803	0	0.043674	0.010123	0.024189	0.082864	1.51295	2.07519	0.015329	2.7308	0.119283	0.005307	0.206865	0.228071	0.029741
0.073264	0	0.077214	0	0.756539	0.325809	0.446776	0.610798	0.082124	0.870602	0.951866	0.246132	0.00842	0.567325	3.19324	1.55272
0.01127	0.01191	0.003575	0.065188	0.623491	2.01982	0.041035	0.23503	0.003711	2.04615	0.007085	0.118541	0.007728	0.284877	2.14239	0.181953
0.001763	0.465983	0.093529	0.171056	0.555349	0.119587	0.528083	0.019517	0.003949	0.086292	2.20321	0.375991	1.43188	0.512564	4.5521	0.005116
0.049468	0.158375	0.206419	0.612242	0.308351	0.17551	0.005808	0.275629	0.581314	0.602731	1.94445	0.018585	0.311405	0.107453	2.22529	1.31617
0	0.761947	0.005907	0.710555	0.053841	1.00329	0.885717	0.844293	0.01365	0.034156	0.004006	0.19243	2.18745	0.677891	0.492266	2.25602
0.431248	0.116592	0.001483	0.237576	3.35925	0.739465	0.01485	0.041758	0.045057	0.62698	0.400521	0.582426	0.006785	0.201745	0.1053	8.87e-05
0.397085	0.275512	0.928901	0.534529	0.262347	1.3557	1.91026	0.133525	0.342551	0.187544	1.02709	0.08989	3.21188	0.064046	0.814903	0.00603
0.018939	0.033011	0.051031	0.306091	1.10882	0.857207	0.912565	0.105317	0.080999	0	0.038487	0.128502	2.91296	0.240456	0.366157	0.222932
0.017022	1.90074	0.25922	0.358813	1.79666	0.185661	0.097041	1.14768	0.033071	2.57845	0.003091	1.02129	0.018248	2.66061	1.43212	1.18929
0.00303	0.02609	0.007073	0.129524	0.377334	0.007714	0.834487	0.620912	0.894576	1.18771	0.755399	0.041867	0.017786	2.81629	0.230684	0.05219
0.007871	0	0	0.076501	0.031166	0.373567	0.007107	1.29828	0.535643	0.382012	0.008715	0.254505	0.013343	0.252016	0.417496	0.31093
0	0.338254	0.139611	0.127316	1.301	0.00508	0.030175	0.623043	0.91419	0.638166	0.139315	1.14286	4.55008	0.033784	0.791546	2.66814
0.038038	0.071529	0.775413	0.103169	0.044848	0.262706	0.101121	0.311143	0.509337	1.06626	0.443199	0.53708	0.155477	1.02369	0.04885	0.054488
0.267363	0	0.002547	0.007468	0.54651	0.44463	1.05339	0.001454	1.36311	0.003181	2.31459	1.35291	2.12379	2.99561	2.05997	0.314042
0.123556	0.590494	0.007105	0.033927	0.003763	1.55448	1.46534	2.89483	0.840499	5.275	0.003945	0.004309	0	3.81798	0.042584	0.603406
0.007884	1.00433	0	0.012838	0.221325	0.060693	0.065405	1.55544	1.07125	0	1.89073	0.005249	2.19575	0.768471	0.180451	1.86178
0.030713	0.353628	0.266199	0.003694	0.517061	0.013927	0.350836	0.073139	0.036627	0.075426	0.001404	0.044484	0.170519	1.65759	0.688956	1.52655
0.087887	0.101814	0.03469	0	1.5307	0.018365	0.526911	2.10816	0.669622	0.637299	0.217135	0.298064	4.22433	0.007031	0.575651	3.90611
0.37637	1.8564	0	0.042687	0.064564	1.58511	0.034358	0.280375	0.549191	0.817759	0.325963	0.001612	0.048649	0.102182	1.87898	0.047326
0.212029	0.015684	0.045255	0.002464	1.05583	0.018031	0.026459	0.644258	0.583908	1.06841	1.07934	0.385557	0.017467	1.27663	0.018134	0.038145
0.444115	0.02521	1.60416	6.44e-05	0.039411	0.126081	0.057868	0.981824	0.010339	0.226574	0.009408	0.045704	0.437887	1.64757	0.020401	2.37739
0.011007	0.028271	0.073564	0.044872	0.015769	1.00477	0.197379	0.007559	0.009288	0.01211	0.082375	0	0.523985	1.86874	0.779479	0.605871
0.005535	0.006848	0.162407	0.22989	0.013652	2.29389	0.036313	0.055647	0	1.04461	0.004604	0.105774	0.003542	0.555075	0.014893	0.128795
0	0.015757	0.072485	0.035506	0.955897	0.055955	0.68085	0.003192	0.07345	0.479826	0.001385	0	0.026782	0.039065	0.010261	2.00933
0	0	0.13571	0.176036	0.010521	0.004735	0.125535	0.023111	0.018313	0.097291	0.204658	0.44683	0.860899	1.25505	0.20718	1.67982
0.083574	0.080963	1.27765	0.369271	0.244567	0.829442	2.18657	0.589537	0.001104	0.263146	2.38111	0.112035	1.99601	0.173192	0.255586	0.750711
0.005099	0.009445	0.152745	1.56745	0.531133	0.596053	0.14909	1.44021	0.618185	0.008158	0.132908	0.006881	1.62833	1.53192	1.3822	1.4433
0.001605	0.375041	0.009992	0.070736	0.26434	0.427152	1.06468	0.479861	0.610883	2.05613	0.732254	0.383845	0	0.398545	0.038753	0.619324
0	0.121133	0.012164	0.809605	1.2283	0.052831	0.013412	0.133791	0.053859	1.00934	2.14782	0.336057	0.025651	1.52898	0.00319	3.88043
0.05991	0.020907	0.541885	0.009917	0.050205	0.736185	0.354504	0.410156	0.486506	2.54319	0.009886	0.028112	0.303875	1.38291	3.58884	0.015726
0.215568	0.04611	0.001522	0	0.00335	2.82915	0.227843	0.017078	1.13957	0.561753	0.354631	0.004368	2.13413	0.007779	2.97421	2.73568
0.113327	0.108392	0.032089	0.259189	0.031414	0.01097	0.918404	0.050063	0.01302	0	1.41289	0.245985	0.140954	0.577364	0.186235	4.24225
0.017509	0.147832	0.015555	0.002747	0.871765	0	0.807384	0.009764	0.005932	0.183848	0.1088	0.009529	0.010085	0.908911	0.037202	0
0.002715	0.178228	0.073666	0	0.098067	1.20446	0.910065	0.725844	3.75249	0.323948	0.018921	0.537995	3.6718	0.89477	3.49376	1.136
0.033048	0.004858	0.884582	0.183125	0.139249	0	0.001235	0.756126	1.63612	0.052836	0.014467	0.419013	0.053871	0.338304	2.20742	4.55429
0.008196	0.087014	0.006215	0.462237	0.942057	0.029948	2.14713	1.29109	0.963181	0	1.13375	0.145527	2.50795	0.049664	1.1995	0.516589
0.354511	0.014295	0.71146	0.009779	1.33028	0.262706	0.019595	0.423237	0.000698	0.00515	1.58247	0.002446	0.161705	1.73364	3.1582	0.354394
0.103418	0.052458	0.0008	0.008517	0.051702	0.587102	0.018871	0.449036	0.054174	0.414335	0	0.082882	0	1.96851	2.54996	2.01185
0.329289	0.005603	0.25788	0.163188	0.568213	0.23559	0.5932	0.838404	0.636245	3.04091	0.66291	0.371767	1.5716	3.86061	1.47804	0.659458
0.044177	0.106864	1.04302	0.150375	0.005542	0.169579	0.022369	0.731051	0.007116	0.004378	0.011753	0.222457	0.045651	0.760712	0.009954	1.03152
0.512277	1.08258	0.048688	0	0.038231	0.008773	0.05636	0.96339	1.14897	0	0.766199	0.350278	0.393588	2.97029	3.22966	1.15014
0.066541	0.569968	1.05516	0.350084	0	1.43066	0.031072	0.123388	0.75203	0.288844	1.47249	0.017164	1.4109	0.477926	0.197495	0.150365
0.002274	0.563479	0.004744	0.372753	0.005198	0.919428	2.16819	0.342236	0.061644	0.09276	0.018619	0.777921	4.41359	2.51107	2.50303	0.023843
0.021377	0.006533	0.431837	0.076141	0.045193	0.312127	0.614688	0.001349	0.04109	1.70342	0.541603	0.035616	0.627074	0.017763	0.034379	2.32966
0	0.292038	0.4819	0.008765	0.072794	0.008526	1.34256	0.040174	0.82725	0.004369	0.188167	0.009436	2.90877	2.0772	0.322543	1.39614
0.000293	0.848036	0.650101	0.007157	0.065097	0.035257	0.006436	0.05148	1.32831	0.939693	0	0.033121	3.1849	0.329916	1.4962	0.588238
0	0.020141	0.596254	0.051942	0.061313	0.065898	1.67958	0.140088	0.21986	0.014651	0.00116	0.109338	0.044464	0.046926	2.88656	0.879524
0.420448	0.082755	1.47654	0.385289	0.235236	1.1346	0.163085	0.259911	1.65225	0.135402	0.662374	0	0.156676	0.736594	0.113335	0.100111
0.253679	0.258624	0.000993	0.012771	1.76939	0.063689	0.874853	0.112894	0.073081	0.015305	0.579019	0.040259	1.16134	0.032893	1.17678	2.69209
0.002267	0.003934	0.029922	0.677775	0.06651	0.013658	0.013738	1.06371	0.849994	0.473427	0.008029	0.552368	0.684209	5.26087	0.433494	0.248391
0.00128	0.762529	0	0.021047	0.238346	0.162388	0.002602	0.185376	0.01164	0.515211	1.01465	0.152289	4.66163	0.54491	0.991668	2.23993
0.20061	0.495725	0.003057	0.003589	0.218819	0.861242	0.001749	2.1549	0.011394	0	2.96267	0.010675	0.010122	0.237254	0.558369	2.3237
0.261704	0.067064	0.724754	0.625519	1.16895	0.852751	1.32026	0.756206	0.543967	0.618038	0.005104	1.10871	0.597199	0.080994	2.92826	2.35913
0.041659	0.324619	0.137897	0.002839	1.18028	2.07036	0.128324	0.880702	0.893244	0.988621	1.76539	0.727145	0.002349	3.28215	0.001049	0.158812
0	0.034974	0	0.159675	0.017116	1.18493	0.123526	0.086478	0.087271	0.000965	0	0.034054	0.507831	0.069874	0.003791	0.384374
0.002081	0.026176	0.004771	0.112318	1.31246	0.051872	0.361522	1.87307	0	0.021054	0.018144	0.227358	0.679341	0.283008	5.42544	1.14034

## Sheet: Extended data 2E
γ-rays (Gy)	exp1	exp2
0	6.54	4.176
2	18.97	14.58
5	22.06	17.19
10	25.33	25.37
20	32.75	31.05
40	33.22	31.64
