# Supplementary material for: PARP inhibition impedes the maturation of nascent DNA strands during DNA replication
Source: Nat Struct Mol Biol. 2022 Mar 24;29(4):329–38. doi: 10.1038/s41594-022-00747-1 (PMC9010290; doi:10.1038/s41594-022-00747-1)
Supplement: Source Data Extended Data Fig. 3 — Quantitative data for Extended Data Fig. 3d. [file 41594_2022_747_MOESM12_ESM.xlsx]

## Sheet: Extended Data Figure 3D
WT DT40				WT U2OS
NT	45 min PARPi	12 h PARPi		NT	45 min PARPi	3.5 h PARPi	24 h PARPi
26.291	23.597	14		29.636	17	28.505	20
34.784	20.556	20.696		25.123	17.415	23.111	33.808
33.357	30.4	14.304		30.821	22.228	19.687	24.538
37.705	37.067	19.88		31.688	14.765	25.766	14.979
19.052	35.54	40.345		19.825	17.044	13.334	24.389
36.731	17.09	23.138		22.94	18.598	33.495	22.549
17.232	19.974	23.188		12.433	12.69	26.372	14.14
22.751	37.749	18.562		18.455	17.213	28.509	24.825
29.915	18.403	13.737		15.763	14.152	15.114	17.878
33.27	36.029	32.287		36.084	26.05	28.055	26.836
23.727	22.777	19.22		29.117	18.048	21.383	28.955
25.081	26.056	23.776		31.781	22.886	16.589	18.835
34.16	24.062	28		25.289	22	34.209	13.914
17.42	23.68	31.528		32.825	8.513	19.866	25.179
23.813	29.712	36.86		24.376	19.342	34.045	28.653
20.803	25.875	23.187		17.213	21.79	26.323	20.399
20.729	20.926	7.379		20.164	25.849	12.065	24.704
22.939	30.414	20.515		26.999	24.305	22.913	24.157
36.127	34.456	22.689		23.363	22.052	28.329	25.482
37.81	46.297	17.351		13.845	20.109	18.181	26.173
26.786	33.162	19.496		15.236	17.133	18.897	25.532
21.72	14.26	22.895		12.818	15.628	13.771	25.599
30.044	27.207	20.924		9.912	21.256	31.624	26.329
25.662	23.805	26.056		32.52	20.079	22.645	20.844
22.211	34.71	16.614		16.924	19.884	27.258	25.328
22.014	35.268	43.467		12.262	22.841	43.959	23.401
27.273	19.29	23.9		17.969	16.903	18.51	15.48
16.832	26.062	21.795		19.825	28.24	19.095	15.851
25.066	25.586	23.291		12.035	31.568	28.701	15.858
12.866	27.08	23.031		17.067	20.097	32.893	15.251
18.576	27.06	24.857		42.451	16.908	32.909	23.897
25.079	26.47	19.149		17.023	14.171	27.248	24.225
25.437	31.714	23.814		15.998	27.551	33.097	16.529
21.678	28.848	21.475		17.087	20.822	19.368	20.58
26.826	33.754	21.793		12.319	14.649	28.935	16.483
22.081	23.974	19.902		15.169	20.322	19.94	17.305
21.008	22.476	21.516		16.263	17.312	18.565	35.339
25.015	35.814	23.336		16.96	13.355	24.041	24.291
23.023	19.494	29.767		18.4	16.147	23.065	25.564
35.718	23.383	25.723		25.135	20.383	22.419	18.561
50.232	24.909	21.553		22.991	20.036	25.025	18.318
18.61	36.807	22.208		16.565	22.124	24.175	22.214
25.095	21.62	39.876		14.416	9.331	21.895	37.66
21.853	31.405	26.627		10.486	21.34	29.547	20.24
19.894	18.861	41.637		19.021	20.313	26.582	11.7
20.205	24.719	24.594		31.405	18.779	17.925	17.878
16.265	33.603	34.799		14.463	18.585	21.901	27.304
24.27	31.535	26.555		18.46	17.918	20.816	19.457
14.434	21.153	27.502		19.686	24.91	25.315	21.042
27.058	23.307	29.759		16.128	19.323	20.949	18.909
35.073	25.564	24.725		25.946	15.112	19.801	19.889
23.569	25.975	25.805		19.073	20.779	24.415	27.35
13.558	24.239	24.884		21.938	20.632	31.639	18.136
32.617	23.294	23.759		12.27	25.967	21.715	27.96
30.85	19.419	33.34		24.391	19.224	15.854	14.914
30.821	22.365	26.779		20.517	19.13	33.045	12.671
27.892	29.62	20.429		21.519	15.546	20.896	24.487
33.077	18.868	40.717		13.816	18.371	24.578	16.702
36.737	25.866	23.905		19.486	28.682	28.044	22.786
22.024	28.169	35.737		15.791	17.236	17.011	30.696
34.92	25.8	24.381		8.202	20.459	12.655	23.626
34.878	19.419	35.951		24.327	18.579	25.859	24.012
23.648	18.4	24.28		8.213	20.374	41.374	20.708
20.968	24.295	45.746		11.056	17.634	34.467	29.08
50.668	23.576	26.795		19.836	21.45	20.151	19.116
28.417	21.439	22.772		16.348	32.96	19.839	21.008
20.127	22.863	19.666		20.133	14.923	30.481	28.675
26.479	18.075	21.362		34.094	14.486	18.911	32.217
20.435	37.1	29.745		18.273	18.798	16.32	26.687
27.444	27.117	24.116		20.506	23.375	14.379	39.982
22.569	21.741	28.95		21.952	20.859	12.996	8.489
32.474	23.223	23.902		27.055	20.295	11.387	25.833
25.671	19.941	24.829		20.411	20.736	16.432	23.484
17.349	19.557	24.576		22.216	15.341	32.391	28.154
34.013	13.03	39.562		10.968	26.278	24.72	25.021
23.906	18.457	25.601		30.163	22.471	25.169	12.905
29.331	24.382	35.097		21.675	16.919	19.865	21.874
17.791	23.39	26.497		11.889	16.367	28.786	27.499
23.767	22.107	26.932		10.844	9.677	19.62	29.293
22.205	18.944	22.364		25.63	19.685	28.065	23.133
23.806	45.595	31.397		17.729	28.541	17.321	26.154
24.866	20.819	34.785		16.445	18.028	23.217	35.247
27.11	33.504	24.376		21.171	21.64	12.718	23.059
23.794	30.084	22.695		20.963	27.429	26.001	44.31
24.691	25.719	25.463		13.167	28.407	14.954	13.761
22.001	42.345	27.077		20.558	19.573	29.523	26.095
22.073	30.723	23.377		16.292	13.323	23.076	33.523
38.421	23.868	33.542		18.915	24.587	29.397	15.313
27.153	21.212	9.46		30.538	17.224	18.859	33.393
24.532	20.696	29.568		18.049	19.48	26.682	33.622
28.141	21.95	40.78		13.651	18.03	23.757	32.55
52.388	19.527	41.936		18.525	26.173	29.916	14.392
22.456	29.638	24.081		16.48	26.491	32.519	19.613
25.618	21.738	24.801		17.54	23.066	36.76	14.528
24.831	23.363	20.312		24.965	15.65	27.317	11.786
27.024	21.238	28.863		14.629	20.314	26.474	19.992
32.216	27.51	34.964		21.452	14.951	32.473	24.461
21.935	42.412	35.738		18.804	21.623	17.84	18.018
19.124	23.226	37.913		26.693	13.953	21.772	18.256
23.971	21.486	22.392		13.651	23.082	45.576	20.741
32.773	23.304	15.532		18.525	18.657	26.694	13.887
24.716	24.797	33.719		16.48	27.345	27.835	28.929
17.539	23.289	36.596		17.54	18.135	37.79	25.186
21.265	25.07	27.624		24.965	20.577	26.571	20.708
26.04	27.361	33.828		14.629	18.143	15.773	26.119
24.707	28.51	25.764		21.452	17.057	32.957	23.339
20.197	26.406	27.262		18.804	18.117	28.459	25.548
20.46	31.718	27.007		26.693	22.2	20.663	31.007
25.016	23.743	34.943		17.11	22.703	16.506	12.629
24.805	21.619	18.742		28.619	20.161	15.831	31.373
	24.275	24.79		13.599	20.421	34.282	28.64
	21.724	22.166		20.3	20.04	23.405	21.406
	20.943	23.642		19.231	26.031	27.257	16.552
	25.348	27.824		20.487	18.869	25.237	18.525
	32.935	30.146		23.167	20.871	15.105	26.812
	27.139	24.932		17.375	17.516	20.711	35.557
	27.922	25.812		22.863	15.846	19.333	16.585
	31.973	26.571		13.147	22.548	24.522	26.487
	28.685	35.987		17.964	17.4	25.436	25.591
	33.632	25.142		23.582	16.091	24.838	24.949
	26.816	27.981		17.813	18.212	30.236	35.668
	32.416	29.738		17.747	22.133	20.24	28.798
	22.054	24.515		15.473	23.793	17.374	22.311
	35.454	30.896		19.089	14.342	14.35	16.088
	26.163	21.95		16.248	18.721	20.042	18.379
		24.12		18.948	18.655	23.546	27.487
		26.258		11.808	19.35	23.784	37.14
		21.434		26.361	12.164	21.566	40.145
		45.319		25.767	18.331	19.249	34.631
		31.15		9.554	22.484	25.35	33.998
		24.094		16.203	26.034	23.78	31.633
		28.623		18.187	33.506	19.828	36.083
		43.313		25.435	31.722	19.038	28.936
		20.598		21.807	13.344	20.435	17.166
		19.189		19.673	18.375	27.582	25.619
		39.648		15.773	15.855	21.533	19.366
		23.974		10.804	20.53	14.272	27.044
		24.213		21.345	13.842	16.746	33.859
		35.197		38.299	19.711	25.747	27.2
		33.718		13.71	18.635	18.911	30.964
		22.558		23.937	20.219	20.024	9.994
		23.829		21.113	19.18	25.837	28.446
		19.489		8.195	8.784	17.416	22.424
		19.059		19.664	12.343	30.781	31.07
		19.768		20.784	16.876	16.648	22.464
		23.883		21.136	14.794	28.124	21.66
				13.331	14.293	25.05	13.596
				23.489	18.568	17.53	18.369
				26.709	22.437	17.338	12.926
				16.643	27.198	13.136	37.306
				13.978	24.132	25.216	12.393
				15.575	14.911	19.022	31.374
				11.298	19.801	39.217	18.618
				11.963	23.091	14.645	26.421
				14.837	27.694	28.308	19.045
				19.55	18.189	27.776	26.102
				7.81	16.469	32.809	38.701
				17.285	17.605	16.946	19.867
				7.801	19.545	30.658	26.001
				24.729	14.541	18.096	21.141
				17.638		12.82	24.14
				13.144		21.781	23.159
				28.153		12.97	30.688
				20.894		10.914	33.998
				15.751		10.945	31.475
				17.217		19.94	38.375
				26.79		15.445	22.125
				19.627		29.374	32.285
				17.36		15.901	13.087
				17.151		14.879	24.478
				16.558		13.271	20.233
				16.444		25.461	30.232
				40.363		16.729	21.622
				16.432		17.05	16.581
				6.894		13.945	29.518
				26.797		36.124	36.403
				18.087		34.251	42.559
				17.721		24.132	27.021
				15.471		10.743	33.202
				20.234		21.132	33.237
				14.352		19.923	23.065
				24.066		26.584	28.565
				10.346		20.424	15.786
				13.498		29.035	26.608
				18.627		12.598	19.657
				24.892		22.123	35.011
				28.39		4.666	26.817
				20.625		21.111	39.02
				19.539		26.031	33.167
				15.765		14.722	29.099
				13.01		32.662	23.634
				24.476		36.92	22.176
				19.119		9.003	11.85
				12.333		20.773	17.023
				25.692		22.133	22.59
				32.062		20.118	38.743
				15.928		22.723	38.78
				14.495		28.751	21.257
				23.563		9.202	17.322
				20.645		29.062	38.623
				11.52		24.651	34.64
				21.609		19.438	16.041
				11.701		25.755	40.968
				16.411		32.797	35.947
				17.797		29.331	26.681
				18.918		23.494	17.473
				21.523		17.658	52.505
				16.013		14.544	16.871
				22.31		18.525	22.819
				41.727		12.842	25.816
				20.453		14.348	30.729
				20.085		28.301	23.734
				19.422		21.908
				11.755		24.955
				11.235		33.525
				21.077		12.51
				19.372
				21.977
