# Supplementary material for: PARP inhibition impedes the maturation of nascent DNA strands during DNA replication
Source: Nat Struct Mol Biol. 2022 Mar 24;29(4):329–38. doi: 10.1038/s41594-022-00747-1 (PMC9010290; doi:10.1038/s41594-022-00747-1)
Supplement: Source Data Extended Data Fig. 5 — Quantitative data for Extended Data Fig. 5a. [file 41594_2022_747_MOESM14_ESM.xlsx]

## Sheet: Extended Data Figure 5A
			G1				S				G2
			exp1	exp2	exp3	exp4	exp1	exp2	exp3	exp4	exp1	exp2	exp3	exp4
NT	TP53-/-	- PARGi	10.863	6.956	6.653	3.677	14.789	9.342	7.957	6.576	9.629	7.85	6.806	5.058
		+ PARGi	19.41	12.175	8.609	6.071	70.722	48.524	42.951	44.685	21.742	11.282	8.395	7.544
	TP53-/- BRCA1-/- NT	- PARGi	13.967	16.031	9.939	4.006	19.207	18.662	12.55	7.7	19.438	14.181	9.907	4.546
		+ PARGi	26.655	22.351	18.81	10.904	87.771	56.224	54.884	51.437	30.248	20.31	17.855	13.729
FEN1i	TP53-/-	- PARGi	6.579	5.923	4.701	2.835	35.373	71.628	39.976	47.71	7.45	7.119	5.016	3.614
		+ PARGi	34.576	31.641	25.08	16.466	809.451	856.162	571.1	688.413	34.609	29.893	22.259	15.612
	TP53-/-BRCA1-/-	- PARGi	11.049	17.504	12.893	4.139	36.366	46.901	38.877	50.106	16.122	18.899	12.514	5.904
		+ PARGi	26.261	29.156	26.499	18.496	672.631	602.174	509.615	625.95	34.713	33.336	27.473	22.601
			G1			S			G2
			exp1	exp2	exp3	exp1	exp2	exp3	exp1	exp2	exp3
NT	- TLSi	- PARGi	5.518	5.653	4.401	6.77	6.164	5.881	4.351	5.487	4.514
		+ PARGi	11.374	12.479	11.061	80.61	65.978	87.153	11.835	12.931	11.66
	+ TLSi	- PARGi	3.46	6.492	3.535	3.736	5.651	3.966	3.582	5.191	3.355
		+ PARGi	10.011	10.773	10.206	44.902	46.394	65.583	9.527	11.429	10.246
FEN1i	- TLSi	- PARGi	4.192	4.628	3.883	37.55	18.042	26.709	4.303	4.837	3.968
		+ PARGi	19.94	18.848	19.231	635.41	464.837	547.533	23.667	18.524	21.713
	+ TLSi	- PARGi	3.345	7.598	3.667	19.271	12.759	16.133	3.242	8.716	4.972
		+ PARGi	17.6	16.19	17.228	395.683	281.119	432.013	15.431	17.593	15.319
