# Supplementary material for: PARP inhibition impedes the maturation of nascent DNA strands during DNA replication
Source: Nat Struct Mol Biol. 2022 Mar 24;29(4):329–38. doi: 10.1038/s41594-022-00747-1 (PMC9010290; doi:10.1038/s41594-022-00747-1)
Supplement: Source Data Extended Data Fig. 6 — Quantitative data for Extended Data Fig. 6a. [file 41594_2022_747_MOESM15_ESM.xlsx]

## Sheet: Extended Figure 6A
	U2OS			koFEN1#6			koFEN1#15			koFEN1#16
NT	8.57	6.12	5.81	9.93	8.28	6.3	11.4	9.47	8.37	11	10.4	9.82
PARPi	11.8	8.67	9.77	17.6	13.3	13.9	16.6	14.2	14.3	18.7	16.1	14.3
